# Supplementary material for: 1,3-Bis(prop-2-yn­yl)-1H-1,3-benzimid­azol-2(3H)-one
Source: Acta Crystallogr Sect E Struct Rep Online. 2011 Apr 13;67(Pt 5):o1091. doi: 10.1107/S1600536811012578 (PMC3089259; doi:10.1107/S1600536811012578)
Supplement: Supplementary file 1 [file e-67-o1091-sup1.cif]

##############################################################################
#                                                                            #
# This CIF contains the data in a paper accepted for publication in          #
# Acta Crystallographica Section E. It conforms to the requirements of       #
# Notes for Authors for Acta Crystallographica Section E, and has been       #
# peer reviewed under the auspices of the IUCr Commission on Journals.       #
#                                                                            #
# Full details of the Crystallographic Information File format               #
# are given in the paper "The Crystallographic Information File (CIF):       #
# a New Standard Archive File for Crystallography" by S. R. Hall, F. H.      #
# Allen and I. D. Brown [Acta Cryst. (1991), A47, 655-685].                  #
#                                                                            #
# The current version of the core CIF dictionary is obtainable from          #
# ftp://ftp.iucr.org/pub/cif_core.dic.                                       #
#                                                                            #
# Software is freely available for graphical display of the structure(s)     #
# in this CIF. For information consult the CIF software page                 #
# http://www.iucr.org/resources/cif/software.                                #
#                                                                            #
# This file may be used for bona fide research purposes within the           #
# scientific community so long as proper attribution is given to the journal # 
# article from which it was obtained.                                        #
#                                                                            #
##############################################################################
data_I
_audit_creation_method     SHELXL-97
_chemical_name_systematic
;
1,3-Bis(prop-2-ynyl)-1<i>H</i>-1,3-benzimidazol-2(3<i>H</i>)-one
;
_chemical_name_common     ?
_chemical_formula_moiety     'C13 H10 N2 O'
_chemical_formula_sum     'C13 H10 N2 O'
_chemical_formula_iupac     'C13 H10 N2 O'
_chemical_formula_weight     210.23
_chemical_melting_point     ?
_symmetry_cell_setting     monoclinic
_symmetry_space_group_name_H-M     'P 21/c'
_symmetry_space_group_name_Hall     '-P 2ybc'
loop_
    _symmetry_equiv_pos_as_xyz
    'x, y, z'
    '-x, y+1/2, -z+1/2'
    '-x, -y, -z'
    'x, -y-1/2, z-1/2'
_cell_length_a     7.7398(4)
_cell_length_b     17.1869(9)
_cell_length_c     8.4856(5)
_cell_angle_alpha     90.00
_cell_angle_beta     101.459(6)
_cell_angle_gamma     90.00
_cell_volume     1106.28(10)
_cell_formula_units_Z     4
_cell_measurement_reflns_used     3141
_cell_measurement_theta_min     3.39
_cell_measurement_theta_max     32.19
_cell_measurement_temperature     170(2)
_exptl_crystal_description     block
_exptl_crystal_colour     colorless
_exptl_crystal_size_max     0.42
_exptl_crystal_size_mid     0.41
_exptl_crystal_size_min     0.20
_exptl_crystal_density_diffrn     1.262
_exptl_crystal_density_meas     ?
_exptl_crystal_density_method     'not measured'
_exptl_crystal_F_000     440
_exptl_absorpt_coefficient_mu     0.082
_exptl_absorpt_correction_type     multi-scan
_exptl_absorpt_process_details
;
(CrysAlis PRO; Oxford Diffraction, 2009)
;
_exptl_absorpt_correction_T_min     0.966
_exptl_absorpt_correction_T_max     0.984
_exptl_special_details
;
;
_diffrn_ambient_temperature     170(2)
_diffrn_radiation_type     MoK\a
_diffrn_radiation_wavelength     0.71073
_diffrn_radiation_source     'Enhance (Mo) X-ray Source'
_diffrn_radiation_monochromator     'graphite'
_diffrn_measurement_device_type     'Oxford Diffraction Xcalibur E Gemini'
_diffrn_measurement_method     \w
_diffrn_detector_area_resol_mean     16.1500
_diffrn_reflns_number     5295
_diffrn_reflns_av_R_equivalents     0.0136
_diffrn_reflns_av_sigmaI/netI     0.0196
_diffrn_reflns_theta_min     3.41
_diffrn_reflns_theta_max     27.88
_diffrn_reflns_theta_full     25.00
_diffrn_measured_fraction_theta_max     0.998
_diffrn_measured_fraction_theta_full     0.998
_diffrn_reflns_limit_h_min     -10
_diffrn_reflns_limit_h_max     10
_diffrn_reflns_limit_k_min     -20
_diffrn_reflns_limit_k_max     22
_diffrn_reflns_limit_l_min     -11
_diffrn_reflns_limit_l_max     4
_refine_special_details
;
Refinement of <i>F</i>^2^ against ALL reflections. The weighted <i>R</i>-factor
<i>wR</i> and goodness of fit <i>S</i> are based on <i>F</i>^2^, conventional
<i>R</i>-factors <i>R</i> are based on <i>F</i>, with <i>F</i> set to zero for
negative <i>F</i>^2^. The threshold expression of <i>F</i>^2^ >
\s(<i>F</i>^2^) is used only for calculating <i>R</i>-factors(gt) <i>etc</i>.
and is not relevant to the choice of reflections for refinement.
<i>R</i>-factors based on <i>F</i>^2^ are statistically about twice as large
as those based on <i>F</i>, and <i>R</i>- factors based on ALL data will be
even larger.
;
_reflns_number_total     2631
_reflns_number_gt     2244
_reflns_threshold_expression     I>2\s(I)
_refine_ls_structure_factor_coef     Fsqd
_refine_ls_matrix_type     full
_refine_ls_R_factor_all     0.0486
_refine_ls_R_factor_gt     0.0402
_refine_ls_wR_factor_gt     0.0975
_refine_ls_wR_factor_ref     0.1038
_refine_ls_goodness_of_fit_ref     1.053
_refine_ls_restrained_S_all     1.053
_refine_ls_number_reflns     2631
_refine_ls_number_parameters     146
_refine_ls_number_restraints     0
_refine_ls_hydrogen_treatment     constr
_refine_ls_weighting_scheme     calc
_refine_ls_weighting_details
         'calc w=1/[\s^2^(Fo^2^)+(0.0447P)^2^+0.2172P] where P=(Fo^2^+2Fc^2^)/3'
_atom_sites_solution_hydrogens     geom
_atom_sites_solution_primary     direct
_atom_sites_solution_secondary     difmap
_refine_ls_shift/su_max     0.001
_refine_ls_shift/su_mean     0.000
_refine_diff_density_max     0.190
_refine_diff_density_min     -0.160
_refine_ls_extinction_method     '<i>SHELXL97</i> (Sheldrick, 2008)'
_refine_ls_extinction_coef     0.042(4)
_refine_ls_extinction_expression
                                  'Fc^*^=kFc[1+0.001xFc^2^\l^3^/sin(2\q)]^-1/4^'
loop_
    _atom_type_symbol
    _atom_type_description
    _atom_type_scat_dispersion_real
    _atom_type_scat_dispersion_imag
    _atom_type_scat_source
    'C' 'C' 0.0033 0.0016
                         'International Tables Vol C Tables 4.2.6.8 and 6.1.1.4'
    'H' 'H' 0.0000 0.0000
                         'International Tables Vol C Tables 4.2.6.8 and 6.1.1.4'
    'N' 'N' 0.0061 0.0033
                         'International Tables Vol C Tables 4.2.6.8 and 6.1.1.4'
    'O' 'O' 0.0106 0.0060
                         'International Tables Vol C Tables 4.2.6.8 and 6.1.1.4'
_computing_data_collection     '<i>CrysAlis PRO</i> (Oxford Diffraction, 2009)'
_computing_cell_refinement     '<i>CrysAlis PRO</i> (Oxford Diffraction, 2009)'
_computing_data_reduction     '<i>CrysAlis PRO</i> (Oxford Diffraction, 2009)'
_computing_structure_solution     '<i>SHELXS97</i> (Sheldrick, 2008)'
_computing_structure_refinement     '<i>SHELXL97</i> (Sheldrick, 2008)'
_computing_molecular_graphics     '<i>SHELXTL</i> (Sheldrick, 2008)'
_computing_publication_material     '<i>SHELXTL</i> (Sheldrick, 2008)'
loop_
    _atom_site_type_symbol
    _atom_site_label
    _atom_site_fract_x
    _atom_site_fract_y
    _atom_site_fract_z
    _atom_site_U_iso_or_equiv
    _atom_site_adp_type
    _atom_site_calc_flag
    _atom_site_refinement_flags
    _atom_site_occupancy
    _atom_site_symmetry_multiplicity
    _atom_site_disorder_assembly
    _atom_site_disorder_group
    O O1 0.19931(12) 0.56190(5) 0.15005(11) 0.0468(2) Uani d . 1 1 . .
    N N1 0.13961(12) 0.46462(5) 0.32281(11) 0.0338(2) Uani d . 1 1 . .
    N N2 0.29126(12) 0.56670(5) 0.42832(12) 0.0356(2) Uani d . 1 1 . .
    C C1 0.20862(14) 0.53446(6) 0.28398(14) 0.0346(3) Uani d . 1 1 . .
    C C2 0.18290(13) 0.45232(6) 0.48810(13) 0.0319(2) Uani d . 1 1 . .
    C C3 0.14722(15) 0.39128(7) 0.58201(15) 0.0400(3) Uani d . 1 1 . .
    H H3A 0.0826 0.3470 0.5362 0.048 Uiso calc R 1 1 . .
    C C4 0.21003(18) 0.39733(9) 0.74692(16) 0.0493(3) Uani d . 1 1 . .
    H H4A 0.1871 0.3565 0.8153 0.059 Uiso calc R 1 1 . .
    C C5 0.30518(18) 0.46160(9) 0.81362(16) 0.0524(4) Uani d . 1 1 . .
    H H5A 0.3463 0.4638 0.9267 0.063 Uiso calc R 1 1 . .
    C C6 0.34172(16) 0.52287(8) 0.71876(15) 0.0447(3) Uani d . 1 1 . .
    H H6A 0.4073 0.5669 0.7646 0.054 Uiso calc R 1 1 . .
    C C7 0.27878(14) 0.51721(6) 0.55512(14) 0.0337(3) Uani d . 1 1 . .
    C C8 0.06303(16) 0.40760(7) 0.20295(15) 0.0398(3) Uani d . 1 1 . .
    H H8A 0.0159 0.4343 0.1000 0.048 Uiso calc R 1 1 . .
    H H8B -0.0362 0.3810 0.2383 0.048 Uiso calc R 1 1 . .
    C C9 0.19408(17) 0.34996(7) 0.17828(16) 0.0438(3) Uani d . 1 1 . .
    C C10 0.3035(2) 0.30587(10) 0.1615(2) 0.0748(5) Uani d . 1 1 . .
    H H10 0.3927 0.2699 0.1479 0.090 Uiso calc R 1 1 . .
    C C11 0.39412(16) 0.63759(7) 0.43751(18) 0.0443(3) Uani d . 1 1 . .
    H H11A 0.4208 0.6484 0.3302 0.053 Uiso calc R 1 1 . .
    H H11B 0.5076 0.6293 0.5131 0.053 Uiso calc R 1 1 . .
    C C12 0.30770(17) 0.70582(7) 0.48968(16) 0.0454(3) Uani d . 1 1 . .
    C C13 0.2472(2) 0.76260(9) 0.5312(2) 0.0678(5) Uani d . 1 1 . .
    H H13 0.1980 0.8088 0.5649 0.081 Uiso calc R 1 1 . .
loop_
    _atom_site_aniso_label
    _atom_site_aniso_U_11
    _atom_site_aniso_U_22
    _atom_site_aniso_U_33
    _atom_site_aniso_U_12
    _atom_site_aniso_U_13
    _atom_site_aniso_U_23
    O1 0.0561(5) 0.0414(5) 0.0426(5) 0.0004(4) 0.0090(4) 0.0060(4)
    N1 0.0375(5) 0.0275(4) 0.0351(5) 0.0017(4) 0.0043(4) -0.0037(4)
    N2 0.0349(5) 0.0290(5) 0.0430(5) -0.0006(4) 0.0080(4) -0.0051(4)
    C1 0.0339(5) 0.0297(5) 0.0405(6) 0.0054(4) 0.0079(5) -0.0013(4)
    C2 0.0276(5) 0.0317(5) 0.0363(6) 0.0059(4) 0.0060(4) -0.0026(4)
    C3 0.0359(6) 0.0374(6) 0.0481(7) 0.0031(5) 0.0118(5) 0.0028(5)
    C4 0.0470(7) 0.0577(8) 0.0457(7) 0.0070(6) 0.0150(6) 0.0114(6)
    C5 0.0489(7) 0.0727(9) 0.0351(6) 0.0086(7) 0.0068(5) 0.0004(6)
    C6 0.0367(6) 0.0538(7) 0.0419(7) 0.0025(5) 0.0034(5) -0.0114(6)
    C7 0.0278(5) 0.0348(5) 0.0390(6) 0.0055(4) 0.0077(4) -0.0044(4)
    C8 0.0396(6) 0.0349(6) 0.0413(6) -0.0008(5) -0.0003(5) -0.0066(5)
    C9 0.0525(7) 0.0328(6) 0.0440(7) -0.0025(5) 0.0043(6) -0.0082(5)
    C10 0.0733(11) 0.0515(9) 0.0976(14) 0.0171(8) 0.0124(10) -0.0250(9)
    C11 0.0358(6) 0.0355(6) 0.0628(8) -0.0057(5) 0.0128(6) -0.0079(6)
    C12 0.0447(7) 0.0340(6) 0.0536(8) -0.0026(5) 0.0002(6) -0.0054(5)
    C13 0.0771(11) 0.0436(8) 0.0749(11) 0.0136(7) -0.0038(9) -0.0170(7)
_geom_special_details
;
All e.s.d.'s (except the e.s.d. in the dihedral angle between two l.s. planes)
are estimated using the full covariance matrix. The cell e.s.d.'s are taken
into account individually in the estimation of e.s.d.'s in distances, angles
and torsion angles; correlations between e.s.d.'s in cell parameters are only
used when they are defined by crystal symmetry. An approximate (isotropic)
treatment of cell e.s.d.'s is used for estimating e.s.d.'s involving l.s.
planes.
;
loop_
    _geom_bond_atom_site_label_1
    _geom_bond_atom_site_label_2
    _geom_bond_site_symmetry_2
    _geom_bond_distance
    _geom_bond_publ_flag
    O1 C1 . 1.2194(14) ?
    N1 C1 . 1.3800(14) ?
    N1 C2 . 1.3919(14) ?
    N1 C8 . 1.4515(14) ?
    N2 C1 . 1.3802(15) ?
    N2 C7 . 1.3899(15) ?
    N2 C11 . 1.4491(14) ?
    C2 C3 . 1.3782(16) ?
    C2 C7 . 1.3965(15) ?
    C3 C4 . 1.3911(19) ?
    C3 H3A . 0.9500 ?
    C4 C5 . 1.385(2) ?
    C4 H4A . 0.9500 ?
    C5 C6 . 1.388(2) ?
    C5 H5A . 0.9500 ?
    C6 C7 . 1.3806(17) ?
    C6 H6A . 0.9500 ?
    C8 C9 . 1.4622(17) ?
    C8 H8A . 0.9900 ?
    C8 H8B . 0.9900 ?
    C9 C10 . 1.166(2) ?
    C10 H10 . 0.9500 ?
    C11 C12 . 1.4615(17) ?
    C11 H11A . 0.9900 ?
    C11 H11B . 0.9900 ?
    C12 C13 . 1.1665(19) ?
    C13 H13 . 0.9500 ?
loop_
    _geom_angle_atom_site_label_1
    _geom_angle_atom_site_label_2
    _geom_angle_atom_site_label_3
    _geom_angle_site_symmetry_1
    _geom_angle_site_symmetry_3
    _geom_angle
    _geom_angle_publ_flag
    C1 N1 C2 . . 110.22(9) ?
    C1 N1 C8 . . 122.92(10) ?
    C2 N1 C8 . . 125.91(9) ?
    C1 N2 C7 . . 110.49(9) ?
    C1 N2 C11 . . 122.56(10) ?
    C7 N2 C11 . . 126.50(10) ?
    O1 C1 N1 . . 127.23(11) ?
    O1 C1 N2 . . 127.08(11) ?
    N1 C1 N2 . . 105.69(10) ?
    C3 C2 N1 . . 131.49(11) ?
    C3 C2 C7 . . 121.59(11) ?
    N1 C2 C7 . . 106.92(9) ?
    C2 C3 C4 . . 117.04(12) ?
    C2 C3 H3A . . 121.5 ?
    C4 C3 H3A . . 121.5 ?
    C5 C4 C3 . . 121.47(12) ?
    C5 C4 H4A . . 119.3 ?
    C3 C4 H4A . . 119.3 ?
    C4 C5 C6 . . 121.41(13) ?
    C4 C5 H5A . . 119.3 ?
    C6 C5 H5A . . 119.3 ?
    C7 C6 C5 . . 117.25(12) ?
    C7 C6 H6A . . 121.4 ?
    C5 C6 H6A . . 121.4 ?
    C6 C7 N2 . . 132.11(11) ?
    C6 C7 C2 . . 121.24(11) ?
    N2 C7 C2 . . 106.65(10) ?
    N1 C8 C9 . . 111.07(10) ?
    N1 C8 H8A . . 109.4 ?
    C9 C8 H8A . . 109.4 ?
    N1 C8 H8B . . 109.4 ?
    C9 C8 H8B . . 109.4 ?
    H8A C8 H8B . . 108.0 ?
    C10 C9 C8 . . 177.43(15) ?
    C9 C10 H10 . . 180.0 ?
    N2 C11 C12 . . 114.29(10) ?
    N2 C11 H11A . . 108.7 ?
    C12 C11 H11A . . 108.7 ?
    N2 C11 H11B . . 108.7 ?
    C12 C11 H11B . . 108.7 ?
    H11A C11 H11B . . 107.6 ?
    C13 C12 C11 . . 176.21(15) ?
    C12 C13 H13 . . 180.0 ?
loop_
    _geom_torsion_atom_site_label_1
    _geom_torsion_atom_site_label_2
    _geom_torsion_atom_site_label_3
    _geom_torsion_atom_site_label_4
    _geom_torsion_site_symmetry_1
    _geom_torsion_site_symmetry_2
    _geom_torsion_site_symmetry_3
    _geom_torsion_site_symmetry_4
    _geom_torsion
    _geom_torsion_publ_flag
    C2 N1 C1 O1 . . . . 177.95(11) ?
    C8 N1 C1 O1 . . . . 8.50(18) ?
    C2 N1 C1 N2 . . . . -1.76(11) ?
    C8 N1 C1 N2 . . . . -171.22(9) ?
    C7 N2 C1 O1 . . . . -178.10(11) ?
    C11 N2 C1 O1 . . . . -5.36(18) ?
    C7 N2 C1 N1 . . . . 1.61(12) ?
    C11 N2 C1 N1 . . . . 174.35(9) ?
    C1 N1 C2 C3 . . . . -178.62(11) ?
    C8 N1 C2 C3 . . . . -9.55(18) ?
    C1 N1 C2 C7 . . . . 1.26(11) ?
    C8 N1 C2 C7 . . . . 170.33(10) ?
    N1 C2 C3 C4 . . . . -179.74(11) ?
    C7 C2 C3 C4 . . . . 0.40(16) ?
    C2 C3 C4 C5 . . . . -0.42(18) ?
    C3 C4 C5 C6 . . . . 0.1(2) ?
    C4 C5 C6 C7 . . . . 0.21(19) ?
    C5 C6 C7 N2 . . . . -179.89(11) ?
    C5 C6 C7 C2 . . . . -0.23(17) ?
    C1 N2 C7 C6 . . . . 178.83(11) ?
    C11 N2 C7 C6 . . . . 6.44(19) ?
    C1 N2 C7 C2 . . . . -0.87(12) ?
    C11 N2 C7 C2 . . . . -173.26(10) ?
    C3 C2 C7 C6 . . . . -0.08(16) ?
    N1 C2 C7 C6 . . . . -179.97(10) ?
    C3 C2 C7 N2 . . . . 179.66(10) ?
    N1 C2 C7 N2 . . . . -0.23(11) ?
    C1 N1 C8 C9 . . . . 93.46(13) ?
    C2 N1 C8 C9 . . . . -74.31(14) ?
    C1 N2 C11 C12 . . . . 105.88(13) ?
    C7 N2 C11 C12 . . . . -82.58(15) ?
loop_
    _geom_hbond_atom_site_label_D
    _geom_hbond_atom_site_label_H
    _geom_hbond_atom_site_label_A
    _geom_hbond_site_symmetry_A
    _geom_hbond_distance_DH
    _geom_hbond_distance_HA
    _geom_hbond_distance_DA
    _geom_hbond_angle_DHA
    C8 H8A O1 3_565 0.99 2.42 3.3096(15) 149
    C13 H13 O1 4_576 0.95 2.34 3.2252(17) 156
data_global
_journal_date_recd_electronic     2011-03-28
_journal_date_accepted     2011-04-04
_journal_name_full     'Acta Crystallographica, Section E'
_journal_year     2011
_journal_volume     67
_journal_issue      5
_journal_page_first     o1091
_journal_page_last     o1091
_journal_paper_category     QO
_journal_coeditor_code     GK2361
_publ_contact_author
;
Youssef  Kandri Rodi
Laboratoire de Chimie Organique Appliqu\'ee, Universit\'e Sidi Mohamed
Ben Abdallah, Facult\'e des Sciences et Techniques, Route d'Immouzzer,
BP 2202  F\`es, Morocco
;
_publ_contact_author_email     'kandri_rodi@yahoo.fr'
_publ_contact_author_fax     '212 537 77 54 40'
_publ_section_title
;
1,3-Bis(prop-2-ynyl)-1<i>H</i>-1,3-benzimidazol-2(3<i>H</i>)-one
;
loop_
    _publ_author_name
    _publ_author_address
    'Ouzidan, Younes'
;
Laboratoire de Chimie Organique Appliqu\'ee
Universit\'e Sidi Mohamed Ben Abdallah
Facult\'e des Sciences et Techniques
Route d'Immouzzer,
BP 2202 F\`es
Morocco
;
    'Kandri Rodi, Youssef'
;
Laboratoire de Chimie Organique Appliqu\'ee
Universit\'e Sidi Mohamed Ben Abdallah
Facult\'e des Sciences et Techniques
Route d'Immouzzer,
BP 2202 F\`es
Morocco
;
    'Jasinski, Jerry P.'
;
Department of Chemistry, Keene State College, 229 Main Street,
Keene, NH 03435-2001, USA
;
    'Butcher, Raymond J.'
;
Department of Chemistry, Howard University, 525 College Street NW,
Washington
DC 20059, USA
;
    'Golen, James A.'
;
Department of Chemistry, Keene State College, 229 Main Street,
Keene, NH 03435-2001, USA
;
    'El Ammari, Lahcen'
;
Laboratoire de Chimie du Solide Appliqu\'ee,
Facult\'e des Sciences, Universit\'e Mohammed V-Agdal
Avenue Ibn Battouta, BP 1014, Rabat, Morocco
;
