# Supplementary material for: 1,3-Bis(prop-2-yn­yl)-1H-1,3-benzimid­azol-2(3H)-one
Source: Acta Crystallogr Sect E Struct Rep Online. 2011 Apr 13;67(Pt 5):o1091. doi: 10.1107/S1600536811012578 (PMC3089259; doi:10.1107/S1600536811012578)
Supplement: Supplementary file 2 [file e-67-o1091-Isup2.hkl]

# 
# h,k,l, Fc-squared, Fo-squared, sigma(Fo-squared) and status flag 
# 
data_I
_shelx_title ' Youn-4 in P2(1)/c' 
_shelx_refln_list_code          4 
_shelx_F_calc_maximum      158.42 
_exptl_crystal_F_000       440.00 
_reflns_d_resolution_high  0.7600 
 
loop_ 
 _symmetry_equiv_pos_as_xyz 
 'x, y, z' 
 '-x, y+1/2, -z+1/2' 
 '-x, -y, -z' 
 'x, -y-1/2, z-1/2' 
 
_cell_length_a     7.7398 
_cell_length_b    17.1869 
_cell_length_c     8.4856 
_cell_angle_alpha  90.000 
_cell_angle_beta  101.459 
_cell_angle_gamma  90.000 
 
_shelx_F_squared_multiplier     1.000 
 
loop_ 
 _refln_index_h 
 _refln_index_k 
 _refln_index_l 
 _refln_F_squared_calc 
 _refln_F_squared_meas 
 _refln_F_squared_sigma 
 _refln_observed_status 
   2   0   0    25095.66    23924.78    213.17 o 
   3   0   0       93.59       93.71      2.83 o 
   4   0   0       24.48       26.90      0.92 o 
   5   0   0       21.07       16.75      1.24 o 
   6   0   0      189.57      201.31      3.66 o 
   7   0   0        8.06        5.32      0.69 o 
   8   0   0      182.14      183.75      4.96 o 
   9   0   0       37.24       36.33      2.34 o 
   2   1   0     2654.01     2525.29     14.61 o 
   3   1   0      169.70      163.84      1.76 o 
   4   1   0       46.33       55.54      0.93 o 
   5   1   0       65.07       63.74      1.11 o 
   6   1   0        1.36        1.59      0.32 o 
   7   1   0       46.06       45.80      1.14 o 
   8   1   0        1.29        2.22      0.54 o 
   9   1   0        0.63        0.48      0.39 o 
   1   2   0      948.31      907.85      9.15 o 
   2   2   0     1922.29     1845.15     12.22 o 
   3   2   0      343.32      355.58      3.42 o 
   4   2   0       30.40       32.50      0.71 o 
   5   2   0       10.61        8.86      0.58 o 
   6   2   0      124.58      118.39      2.01 o 
   7   2   0        0.10       -0.08      0.34 o 
   8   2   0       28.81       29.45      1.15 o 
   9   2   0        4.42        4.32      0.66 o 
   1   3   0      708.69      698.77      5.12 o 
   2   3   0     3574.33     3570.99     23.12 o 
   3   3   0      109.05      113.72      1.34 o 
   4   3   0        5.37        8.98      0.39 o 
   5   3   0       28.43       29.70      0.77 o 
   6   3   0        3.61        4.18      0.47 o 
   7   3   0       23.92       21.27      1.22 o 
   8   3   0        1.53        0.47      0.38 o 
   9   3   0        5.92        7.02      0.88 o 
   0   4   0      233.71      261.11      3.48 o 
   1   4   0      456.65      426.86      3.45 o 
   2   4   0     2304.31     2290.63     10.97 o 
   3   4   0      592.34      607.90      4.98 o 
   4   4   0      150.12      144.01      1.77 o 
   5   4   0      336.28      322.87      4.00 o 
   6   4   0       24.87       21.24      0.79 o 
   7   4   0       26.36       25.73      0.99 o 
   8   4   0        0.02       -0.30      0.53 o 
   9   4   0        9.47       11.13      1.12 o 
   1   5   0     2808.71     2814.33     18.64 o 
   2   5   0       31.78       24.75      1.24 o 
   3   5   0     2464.13     2502.25     14.07 o 
   4   5   0        7.67        7.39      0.40 o 
   5   5   0      136.62      142.70      1.95 o 
   6   5   0       21.00       19.33      0.99 o 
   7   5   0       13.82       14.93      0.93 o 
   8   5   0       47.64       43.22      1.85 o 
   9   5   0        6.98        8.26      0.97 o 
   0   6   0      373.76      374.28      5.15 o 
   1   6   0      785.35      787.81      5.97 o 
   2   6   0       18.25       18.93      0.66 o 
   3   6   0      173.75      195.06      1.82 o 
   4   6   0      143.38      127.92      1.64 o 
   5   6   0        8.50        9.43      0.50 o 
   6   6   0       23.90       22.99      0.83 o 
   7   6   0        3.35        4.24      0.63 o 
   8   6   0        7.03        7.12      0.88 o 
   9   6   0        2.45        1.68      0.76 o 
   1   7   0      128.94      114.71      2.35 o 
   2   7   0       20.40       13.66      0.62 o 
   3   7   0       16.98       17.97      0.56 o 
   4   7   0        0.30       -0.14      0.14 o 
   5   7   0       38.34       33.51      1.28 o 
   6   7   0       79.05       72.41      3.86 o 
   7   7   0        2.41        1.10      0.49 o 
   8   7   0       23.26       21.08      1.44 o 
   9   7   0        0.32       -0.28      1.10 o 
   0   8   0      405.22      411.71      5.97 o 
   1   8   0       28.66       35.99      0.81 o 
   2   8   0      502.30      529.21      8.06 o 
   3   8   0       15.12       11.56      0.89 o 
   4   8   0       55.30       50.22      1.62 o 
   5   8   0       45.75       43.73      1.51 o 
   6   8   0       66.82       62.06      1.99 o 
   7   8   0        2.63        2.01      0.69 o 
   8   8   0       84.03       84.31      2.68 o 
   9   8   0        0.12       -0.76      1.44 o 
   1   9   0       10.62       12.08      0.43 o 
   2   9   0      314.08      334.52      4.36 o 
   3   9   0       16.49       15.39      0.76 o 
   4   9   0       41.63       34.79      1.03 o 
   5   9   0      144.75      137.81      2.72 o 
   6   9   0      124.50      124.74      2.82 o 
   7   9   0       45.62       43.29      1.80 o 
   8   9   0        7.38        9.27      1.02 o 
   9   9   0        1.39       -0.63      0.63 o 
   0  10   0      499.59      475.69      7.22 o 
   1  10   0        0.01        0.15      0.10 o 
   2  10   0      229.45      228.58      2.78 o 
   3  10   0      415.23      394.38      4.51 o 
   4  10   0        1.47        1.42      0.36 o 
   5  10   0      325.72      310.01      4.38 o 
   6  10   0        7.14        7.57      0.78 o 
   7  10   0        7.20        7.39      0.88 o 
   8  10   0        0.29        0.11      0.53 o 
   1  11   0      197.17      187.94      1.59 o 
   2  11   0      163.15      154.48      2.17 o 
   3  11   0        1.21        1.24      0.28 o 
   4  11   0       40.45       42.57      1.32 o 
   5  11   0        2.19        3.21      0.53 o 
   6  11   0       20.14       18.39      1.12 o 
   7  11   0        5.55        3.22      0.58 o 
   8  11   0       13.21       13.78      1.17 o 
   0  12   0      613.83      614.37      4.41 o 
   1  12   0        5.69        6.89      0.37 o 
   2  12   0      161.39      154.21      1.74 o 
   3  12   0       35.04       38.28      1.05 o 
   4  12   0       77.49       68.62      1.52 o 
   5  12   0        2.43        1.19      0.36 o 
   6  12   0       87.00       88.00      3.30 o 
   7  12   0       18.99       22.32      1.35 o 
   8  12   0        4.55        2.98      0.68 o 
   1  13   0      102.35       92.25      1.21 o 
   2  13   0        3.48        5.43      0.48 o 
   3  13   0       59.15       53.86      1.27 o 
   4  13   0        1.31        0.21      0.28 o 
   5  13   0        0.53        1.01      0.34 o 
   6  13   0        2.34        2.68      0.56 o 
   7  13   0        0.19        0.48      0.49 o 
   8  13   0        2.68        3.18      0.72 o 
   0  14   0       48.99       49.15      1.35 o 
   1  14   0      148.85      144.39      2.19 o 
   2  14   0        5.50        7.18      0.54 o 
   3  14   0      161.51      148.43      2.21 o 
   4  14   0       26.60       24.95      0.99 o 
   5  14   0        2.44        2.23      0.42 o 
   6  14   0       25.43       28.30      1.45 o 
   7  14   0        4.68        4.59      0.72 o 
   1  15   0      109.30      108.13      1.95 o 
   2  15   0       63.94       56.41      1.44 o 
   3  15   0        1.76        0.17      0.43 o 
   4  15   0       21.98       18.78      1.16 o 
   5  15   0       57.77       58.51      2.19 o 
   6  15   0       54.82       49.69      3.03 o 
   7  15   0        3.19        2.75      1.24 o 
   0  16   0       66.40       64.30      3.03 o 
   1  16   0       60.09       59.44      1.73 o 
   2  16   0        0.22        0.33      0.34 o 
   3  16   0       21.93       17.16      0.87 o 
   4  16   0       13.32       12.77      0.97 o 
   5  16   0        1.72        1.44      0.68 o 
   6  16   0        2.43        1.65      0.96 o 
   7  16   0       15.84       17.89      1.93 o 
   1  17   0      391.41      396.32      5.67 o 
   2  17   0       17.84       19.33      0.91 o 
   3  17   0        1.45        0.44      0.36 o 
   4  17   0        7.63        8.01      1.00 o 
   5  17   0        6.21        7.71      0.92 o 
   6  17   0        0.91        0.96      0.96 o 
   0  18   0       60.23       55.75      2.89 o 
   1  18   0       16.23       20.27      1.31 o 
   2  18   0        0.03        0.14      0.49 o 
   3  18   0       52.29       56.75      1.67 o 
   4  18   0        4.35        2.89      0.46 o 
   5  18   0        2.06        1.57      0.45 o 
   6  18   0        2.32        3.03      1.10 o 
   1  19   0      179.54      182.27      3.90 o 
   2  19   0       22.39       21.80      1.36 o 
   3  19   0       20.21       23.16      1.45 o 
   4  19   0       16.25       18.99      1.08 o 
   5  19   0        1.95        1.33      0.48 o 
   0  20   0       34.68       37.57      2.61 o 
   1  20   0       16.47       18.35      1.31 o 
   2  20   0        6.57        6.24      0.82 o 
   3  20   0       24.60       24.09      2.41 o 
   4  20   0        0.01        1.99      0.68 o 
   1  21   0        5.27        5.88      1.10 o 
   2  21   0        3.04        5.04      0.86 o 
   3  21   0        0.80        0.98      1.38 o 
   0  22   0       12.42       12.38      1.65 o 
   1  22   0        2.86        2.97      1.38 o 
   2  22   0       43.58       49.33      2.89 o 
 -10   1   1        6.37        7.57      1.02 o 
  -9   1   1       18.61       16.25      0.82 o 
  -8   1   1        0.24        0.21      0.40 o 
  -7   1   1      164.60      158.92      2.49 o 
  -6   1   1       24.50       21.35      0.77 o 
  -5   1   1      209.40      197.78      3.03 o 
  -4   1   1      224.36      229.45      2.98 o 
  -3   1   1       51.58       46.78      1.07 o 
  -2   1   1     7342.40     7603.92     48.78 o 
  -1   1   1     1178.22     1182.97     11.35 o 
   1   1   1      296.11      309.90      5.38 o 
   2   1   1      644.03      635.14      5.06 o 
   3   1   1        0.78        0.77      0.21 o 
   4   1   1      753.01      726.18      8.95 o 
   5   1   1        5.45        5.65      0.45 o 
   6   1   1      107.07      116.02      3.24 o 
   7   1   1      131.07      132.36      2.78 o 
   8   1   1        4.18        4.68      1.03 o 
   9   1   1       82.02       84.19      2.58 o 
 -10   2   1        8.85        9.07      1.02 o 
  -9   2   1        9.36        8.76      0.74 o 
  -8   2   1       11.00       11.37      0.64 o 
  -7   2   1        6.23        7.34      0.51 o 
  -6   2   1        6.71        6.60      0.48 o 
  -5   2   1      454.19      436.03      4.95 o 
  -4   2   1     1151.00     1131.93     13.02 o 
  -3   2   1      439.61      419.67      4.03 o 
  -2   2   1     9598.96     9044.70     58.37 o 
  -1   2   1       11.66       17.13      0.34 o 
   0   2   1      251.07      241.62      2.66 o 
   1   2   1     1304.50     1239.49      9.18 o 
   2   2   1      458.13      467.23      3.27 o 
   3   2   1      174.66      154.61      1.85 o 
   4   2   1      291.73      304.57      4.24 o 
   5   2   1        4.29        4.33      0.44 o 
   6   2   1        5.10        5.62      0.50 o 
   7   2   1        8.99        8.70      0.78 o 
   8   2   1        1.48        0.64      1.31 o 
   9   2   1       35.39       34.80      1.70 o 
 -10   3   1        4.18        6.04      0.92 o 
  -9   3   1       14.73       15.20      1.17 o 
  -8   3   1        3.32        3.76      0.43 o 
  -7   3   1       24.01       27.10      0.87 o 
  -6   3   1        2.40        3.41      0.36 o 
  -5   3   1       16.36       17.70      0.69 o 
  -4   3   1     1613.80     1611.19     12.29 o 
  -3   3   1       96.68      110.32      1.56 o 
  -2   3   1     8231.64     8087.68     52.98 o 
  -1   3   1     1330.82     1296.45     12.33 o 
   0   3   1      322.24      311.38      6.36 o 
   1   3   1        0.27        0.76      0.10 o 
   2   3   1      560.62      544.51      5.18 o 
   3   3   1       84.49       76.87      1.15 o 
   4   3   1      132.57      141.72      1.93 o 
   5   3   1        3.75        1.97      0.33 o 
   6   3   1       10.62        9.32      0.63 o 
   7   3   1        1.36        1.40      0.46 o 
   8   3   1        3.64        4.26      0.66 o 
   9   3   1        0.01       -0.14      0.83 o 
  -9   4   1       15.22       13.60      1.12 o 
  -8   4   1       36.63       36.13      3.51 o 
  -7   4   1       83.58       82.43      1.51 o 
  -6   4   1       13.13       12.77      0.65 o 
  -5   4   1      608.25      637.87      5.22 o 
  -4   4   1     2374.02     2462.71     17.67 o 
  -3   4   1      257.77      257.50      2.39 o 
  -2   4   1     6922.61     6949.75     58.21 o 
  -1   4   1     1038.75     1104.95      9.82 o 
   0   4   1     1699.26     1766.93     13.28 o 
   1   4   1      194.57      224.50      1.53 o 
   2   4   1     1134.34     1076.87      6.48 o 
   3   4   1       18.76       20.73      0.58 o 
   4   4   1       11.28       11.91      0.63 o 
   5   4   1       42.30       44.57      1.10 o 
   6   4   1       96.54      103.04      1.86 o 
   7   4   1       14.11       16.26      0.81 o 
   8   4   1       42.44       49.96      2.75 o 
   9   4   1        0.49        0.55      0.83 o 
  -9   5   1        0.08       -0.13      1.03 o 
  -8   5   1       10.70        9.68      0.92 o 
  -7   5   1        3.27        3.94      0.46 o 
  -6   5   1        0.34        0.26      0.23 o 
  -5   5   1        4.54        2.97      0.31 o 
  -4   5   1      794.39      788.01      5.84 o 
  -3   5   1      383.86      407.09      3.38 o 
  -2   5   1      484.37      530.44      3.69 o 
  -1   5   1       58.47       55.18      1.21 o 
   0   5   1        1.01        0.61      0.11 o 
   1   5   1      298.44      295.94      3.50 o 
   2   5   1      199.99      200.09      2.04 o 
   3   5   1       13.58        9.08      0.38 o 
   4   5   1      172.08      186.76      2.15 o 
   5   5   1       59.65       59.39      1.61 o 
   6   5   1        2.91        3.20      0.54 o 
   7   5   1       12.32       11.36      0.73 o 
   8   5   1        9.76       12.11      1.51 o 
   9   5   1        1.35        0.55      0.96 o 
  -9   6   1        0.80       -0.37      0.56 o 
  -8   6   1       25.47       26.44      2.06 o 
  -7   6   1       17.09       16.92      1.51 o 
  -6   6   1      486.04      453.65      5.61 o 
  -5   6   1       59.70       59.67      1.35 o 
  -4   6   1     3066.81     3047.70     13.44 o 
  -3   6   1      230.65      230.41      3.06 o 
  -2   6   1     1316.43     1331.47      9.93 o 
  -1   6   1      256.47      255.43      2.34 o 
   0   6   1       23.62       31.66      0.81 o 
   1   6   1        0.85        3.04      0.20 o 
   2   6   1      211.20      238.03      1.85 o 
   3   6   1      112.09      134.30      1.58 o 
   4   6   1      149.06      160.65      2.21 o 
   5   6   1       15.76       13.96      0.63 o 
   6   6   1      183.56      177.06      2.51 o 
   7   6   1       92.78       94.65      2.58 o 
   8   6   1       78.61       79.44      3.58 o 
   9   6   1        0.31       -0.14      0.83 o 
  -9   7   1        3.34        4.01      0.78 o 
  -8   7   1       40.71       39.55      1.80 o 
  -7   7   1        0.57        0.34      0.49 o 
  -6   7   1      159.06      152.19      4.27 o 
  -5   7   1      140.52      131.41      2.04 o 
  -4   7   1      181.74      171.13      4.39 o 
  -3   7   1      113.65      109.64      2.48 o 
  -2   7   1       90.54      112.13      1.79 o 
  -1   7   1      385.31      381.43      3.12 o 
   0   7   1      172.79      167.00      1.70 o 
   1   7   1      582.26      583.03      6.06 o 
   2   7   1       61.17       82.60      1.26 o 
   3   7   1       15.09       18.00      0.51 o 
   4   7   1      219.45      207.87      4.56 o 
   5   7   1       36.20       32.33      0.93 o 
   6   7   1       33.77       29.94      1.36 o 
   7   7   1       33.90       35.14      1.60 o 
   8   7   1       33.80       32.89      2.34 o 
   9   7   1        0.90        0.83      0.83 o 
  -9   8   1        0.33        0.05      0.56 o 
  -8   8   1        6.91        6.47      1.31 o 
  -7   8   1       86.17       86.20      2.48 o 
  -6   8   1       64.20       70.22      2.89 o 
  -5   8   1        0.04        0.28      0.55 o 
  -4   8   1       26.99       23.28      1.84 o 
  -3   8   1      129.73      141.86      2.32 o 
  -2   8   1       31.27       36.90      0.99 o 
  -1   8   1       26.85       20.93      0.41 o 
   0   8   1       97.86      112.77      1.40 o 
   1   8   1      150.51      158.11      1.62 o 
   2   8   1      514.89      561.12      4.24 o 
   3   8   1      380.87      391.71      2.84 o 
   4   8   1      139.20      124.56      1.67 o 
   5   8   1       13.83       13.37      0.82 o 
   6   8   1       92.66       89.40      2.33 o 
   7   8   1        0.81        0.48      0.49 o 
   8   8   1       31.09       33.55      1.75 o 
   9   8   1       14.65       15.00      1.79 o 
  -9   9   1        0.23        0.20      0.53 o 
  -8   9   1        0.10        0.75      0.53 o 
  -7   9   1       22.97       20.16      1.26 o 
  -6   9   1       46.21       46.80      2.34 o 
  -5   9   1       29.18       27.29      1.72 o 
  -4   9   1      378.29      347.01      4.27 o 
  -3   9   1      219.66      236.70      4.00 o 
  -2   9   1      260.20      235.15      2.95 o 
  -1   9   1      993.96     1047.75      5.68 o 
   0   9   1       24.20       24.76      0.67 o 
   1   9   1      964.10     1026.02     10.06 o 
   2   9   1      288.99      284.97      2.72 o 
   3   9   1      105.97      109.56      2.24 o 
   4   9   1      167.98      170.54      4.28 o 
   5   9   1       24.12       24.91      1.12 o 
   6   9   1        4.38        5.23      0.68 o 
   7   9   1        1.16        2.13      0.58 o 
   8   9   1        7.05        6.49      1.17 o 
  -9  10   1        4.00        4.16      0.82 o 
  -8  10   1        8.89       10.65      1.24 o 
  -7  10   1       22.60       23.28      1.31 o 
  -6  10   1        0.75        1.07      0.46 o 
  -5  10   1       27.54       27.80      1.25 o 
  -4  10   1        1.36        2.39      0.55 o 
  -3  10   1        2.96        2.40      0.48 o 
  -2  10   1       24.20       25.04      0.75 o 
  -1  10   1        0.00        0.04      0.11 o 
   0  10   1       32.35       35.64      0.83 o 
   1  10   1        0.02        0.40      0.12 o 
   2  10   1      228.78      236.46      3.11 o 
   3  10   1        0.14        0.53      0.26 o 
   4  10   1       34.50       36.43      1.93 o 
   5  10   1       11.02        9.98      0.76 o 
   6  10   1       62.17       59.70      1.99 o 
   7  10   1        7.29        8.75      0.97 o 
   8  10   1        5.74        5.77      0.82 o 
  -8  11   1        1.94        1.62      0.63 o 
  -7  11   1        0.78        1.39      0.53 o 
  -6  11   1        5.22        4.35      0.76 o 
  -5  11   1       83.56       82.95      2.23 o 
  -4  11   1      132.15      143.23      3.31 o 
  -3  11   1       29.89       28.49      1.02 o 
  -2  11   1       25.58       24.89      0.87 o 
  -1  11   1      274.86      301.78      4.01 o 
   0  11   1       74.49       79.59      1.63 o 
   1  11   1      196.94      207.98      2.05 o 
   2  11   1      276.74      276.44      5.54 o 
   3  11   1       69.62       67.91      1.37 o 
   4  11   1      786.77      758.86      6.23 o 
   5  11   1        0.03        0.73      0.33 o 
   6  11   1       33.41       30.11      1.45 o 
   7  11   1       10.40        9.55      0.92 o 
   8  11   1        8.17        6.54      0.88 o 
  -8  12   1        9.11        9.78      1.02 o 
  -7  12   1        0.01        1.34      0.53 o 
  -6  12   1        4.76        6.38      0.78 o 
  -5  12   1      223.50      202.12      3.59 o 
  -4  12   1       35.08       31.93      2.00 o 
  -3  12   1      590.95      580.46      5.96 o 
  -2  12   1        3.94        4.10      0.38 o 
  -1  12   1       79.97       73.14      1.00 o 
   0  12   1      191.00      191.56      2.32 o 
   1  12   1        2.73        1.56      0.19 o 
   2  12   1        0.40        0.66      0.21 o 
   3  12   1        7.42        8.60      0.54 o 
   4  12   1        0.04        1.42      0.43 o 
   5  12   1       10.33       11.07      0.82 o 
   6  12   1        0.29        0.33      0.46 o 
   7  12   1       16.08       18.81      1.31 o 
   8  12   1        4.55        6.44      1.24 o 
  -8  13   1        0.27        0.83      0.58 o 
  -7  13   1        1.07        1.26      0.53 o 
  -6  13   1       44.68       45.45      1.80 o 
  -5  13   1       63.25       60.34      1.94 o 
  -4  13   1        1.70        0.70      0.76 o 
  -3  13   1      273.32      260.38      4.88 o 
  -2  13   1       76.66       75.92      1.65 o 
  -1  13   1      182.24      171.64      2.71 o 
   0  13   1      171.81      167.87      2.19 o 
   1  13   1       32.16       31.18      0.95 o 
   2  13   1        6.66        7.52      0.63 o 
   3  13   1      162.19      152.37      2.23 o 
   4  13   1       16.45       14.16      0.73 o 
   5  13   1       24.39       20.80      1.16 o 
   6  13   1        2.61        2.28      0.58 o 
   7  13   1       12.07       10.30      1.02 o 
  -7  14   1       26.29       29.13      1.55 o 
  -6  14   1       11.74       13.80      0.88 o 
  -5  14   1        4.42        8.23      0.67 o 
  -4  14   1       33.51       38.12      2.34 o 
  -3  14   1        0.37        0.31      0.43 o 
  -2  14   1      160.90      157.29      2.20 o 
  -1  14   1        2.12        2.99      0.38 o 
   0  14   1      152.76      157.06      1.77 o 
   1  14   1       27.24       23.28      0.85 o 
   2  14   1       74.89       71.09      1.76 o 
   3  14   1        0.27        1.19      0.43 o 
   4  14   1       63.25       55.58      3.79 o 
   5  14   1        1.42        1.51      0.83 o 
   6  14   1       11.25       13.76      1.65 o 
   7  14   1        0.15        1.79      1.10 o 
  -7  15   1        0.10        0.59      0.53 o 
  -6  15   1       10.80       10.97      0.83 o 
  -5  15   1       12.94       11.26      0.77 o 
  -4  15   1        1.53        3.59      0.56 o 
  -3  15   1      400.78      372.08      6.43 o 
  -2  15   1       64.39       64.32      1.99 o 
  -1  15   1      253.61      253.74      7.80 o 
   0  15   1       29.86       26.09      2.34 o 
   1  15   1        8.24        7.39      0.59 o 
   2  15   1      160.67      144.58      2.81 o 
   3  15   1       42.42       38.32      1.55 o 
   4  15   1       35.52       36.25      1.60 o 
   5  15   1       41.88       38.95      2.48 o 
   6  15   1       33.35       36.74      2.61 o 
   7  15   1       11.83       10.73      1.65 o 
  -7  16   1        6.98        7.57      1.51 o 
  -6  16   1       18.12       18.65      1.36 o 
  -5  16   1        4.28        2.60      1.17 o 
  -4  16   1       17.48       17.92      0.97 o 
  -3  16   1       23.35       24.54      1.31 o 
  -2  16   1       65.79       74.17      2.19 o 
  -1  16   1      443.55      441.33      5.87 o 
   0  16   1       88.37       92.89      2.43 o 
   1  16   1      520.84      507.13      7.13 o 
   2  16   1       60.21       65.58      2.57 o 
   3  16   1       28.86       25.70      1.11 o 
   4  16   1        7.41        7.69      1.17 o 
   5  16   1        2.24        1.66      0.62 o 
   6  16   1        1.37        3.71      1.10 o 
  -6  17   1        7.82       11.54      1.17 o 
  -5  17   1        0.18       -0.18      0.77 o 
  -4  17   1       19.49       18.03      1.00 o 
  -3  17   1        1.03        0.81      0.38 o 
  -2  17   1      162.42      160.31      2.65 o 
  -1  17   1       55.00       60.02      2.09 o 
   0  17   1       26.33       28.26      1.58 o 
   1  17   1        1.68        3.44      0.72 o 
   2  17   1       29.06       26.83      1.09 o 
   3  17   1       40.48       36.96      1.65 o 
   4  17   1        8.32        7.48      0.82 o 
   5  17   1        0.46        0.00      0.53 o 
   6  17   1        0.77       -0.28      0.96 o 
  -6  18   1       12.43       13.69      1.26 o 
  -5  18   1        3.85        3.04      0.53 o 
  -4  18   1        3.95        4.22      0.58 o 
  -3  18   1       10.97        7.78      0.67 o 
  -2  18   1        3.17        3.41      0.68 o 
  -1  18   1       46.56       41.18      1.75 o 
   0  18   1       18.30       22.63      1.31 o 
   1  18   1       15.50       19.83      1.21 o 
   2  18   1        0.61        0.72      0.46 o 
   3  18   1       19.25       22.45      1.07 o 
   4  18   1        2.26        1.66      0.59 o 
   5  18   1        1.04        0.24      0.63 o 
  -5  19   1        3.81        2.95      0.56 o 
  -4  19   1        4.88        4.92      0.66 o 
  -3  19   1        1.10        1.25      0.46 o 
  -2  19   1        0.24        1.14      0.53 o 
  -1  19   1       19.67       19.46      1.26 o 
   0  19   1       11.56       11.47      1.17 o 
   1  19   1        0.12        0.66      0.53 o 
   2  19   1       42.17       43.42      2.13 o 
   3  19   1        3.34        5.23      0.88 o 
   4  19   1        9.55        9.71      0.92 o 
   5  19   1        1.19       -0.01      0.52 o 
  -4  20   1        1.67        3.55      0.64 o 
  -3  20   1       87.07       90.31      5.85 o 
  -2  20   1        0.35        1.32      0.83 o 
  -1  20   1       66.71       71.98      2.48 o 
   0  20   1       19.73       20.00      1.93 o 
   1  20   1        2.38        2.39      0.63 o 
   2  20   1        4.84        4.97      0.88 o 
   3  20   1       14.03       13.85      1.21 o 
   4  20   1       55.37       58.57      2.43 o 
  -3  21   1       49.75       56.56      2.33 o 
  -2  21   1       25.62       23.07      1.72 o 
  -1  21   1        3.09        4.60      0.72 o 
   0  21   1       20.42       20.85      1.36 o 
   1  21   1        6.40        7.16      0.88 o 
   2  21   1       14.94       16.96      1.65 o 
   3  21   1        1.73        2.53      0.72 o 
  -2  22   1        0.05        0.48      0.53 o 
  -1  22   1        0.75        1.41      0.63 o 
   0  22   1        0.31        0.89      0.89 o 
   1  22   1        2.65        3.24      0.78 o 
 -10   0   2        0.30       -0.41      0.69 o 
  -9   0   2       94.33       92.50      2.96 o 
  -8   0   2        0.26        0.43      0.43 o 
  -7   0   2      572.90      563.05      9.56 o 
  -6   0   2       25.65       22.02      1.51 o 
  -5   0   2       89.43       86.25      2.76 o 
  -4   0   2        6.87        9.36      0.83 o 
  -3   0   2        0.41        0.83      0.28 o 
  -2   0   2      738.37      730.68      8.17 o 
  -1   0   2        2.01        0.18      0.12 o 
   0   0   2      336.66      319.56      4.05 o 
   1   0   2     2787.41     2975.75     28.19 o 
   2   0   2     1059.72     1102.22     11.89 o 
   3   0   2      607.02      627.79      8.08 o 
   4   0   2      171.48      179.25      3.86 o 
   5   0   2      230.61      236.05      4.83 o 
   6   0   2      147.97      136.46      3.86 o 
   7   0   2      125.46      124.82      4.00 o 
   8   0   2       40.26       49.96      2.62 o 
   9   0   2       78.53       75.17      3.58 o 
 -10   1   2        1.55        1.47      0.48 o 
  -9   1   2       44.81       44.18      1.34 o 
  -8   1   2        0.00        0.47      0.30 o 
  -7   1   2        7.23        8.81      0.96 o 
  -6   1   2        1.04        0.07      0.39 o 
  -5   1   2       27.43       26.03      1.07 o 
  -4   1   2       21.74       21.36      0.82 o 
  -3   1   2       61.70       72.13      1.46 o 
  -2   1   2      286.30      300.67      2.78 o 
  -1   1   2     2855.87     2951.86     15.83 o 
   0   1   2     1474.87     1348.89     24.97 o 
   1   1   2     3493.77     3645.25     24.16 o 
   2   1   2      185.15      174.91      2.20 o 
   3   1   2      607.00      617.88      6.27 o 
   4   1   2      255.82      274.75      3.47 o 
   5   1   2       63.13       70.10      2.41 o 
   6   1   2        3.20        5.56      0.63 o 
   7   1   2        4.01        3.95      0.68 o 
   8   1   2       10.96       11.63      0.97 o 
   9   1   2        0.52        1.86      0.68 o 
 -10   2   2        0.45       -0.50      0.50 o 
  -9   2   2       44.96       44.42      1.41 o 
  -8   2   2        3.42        3.87      0.44 o 
  -7   2   2       53.41       53.19      1.39 o 
  -6   2   2       50.43       52.54      1.65 o 
  -5   2   2       10.55        9.02      0.68 o 
  -4   2   2        1.36        0.34      0.29 o 
  -3   2   2        1.53        0.90      0.20 o 
  -2   2   2      368.75      338.55      3.58 o 
  -1   2   2      690.73      653.25      5.54 o 
   0   2   2     2809.99     2852.17     18.94 o 
   1   2   2      517.67      515.43      4.35 o 
   2   2   2      188.56      183.17      4.08 o 
   3   2   2      104.48      112.92      2.27 o 
   4   2   2       72.50       73.19      1.65 o 
   5   2   2       12.84       14.07      0.82 o 
   6   2   2       86.66       83.84      2.09 o 
   7   2   2       60.54       69.12      2.09 o 
   8   2   2        2.32        1.44      0.83 o 
   9   2   2       48.90       48.15      1.99 o 
 -10   3   2        2.13        1.72      0.68 o 
  -9   3   2       17.20       18.25      1.03 o 
  -8   3   2       18.83       21.18      0.84 o 
  -7   3   2        6.95        8.63      0.74 o 
  -6   3   2       97.06      100.55      2.29 o 
  -5   3   2       37.74       36.25      1.27 o 
  -4   3   2      240.09      226.60      3.11 o 
  -3   3   2      348.91      356.77      2.96 o 
  -2   3   2      206.67      215.52      1.97 o 
  -1   3   2       42.12       52.22      0.89 o 
   0   3   2        5.01        4.82      0.41 o 
   1   3   2      389.75      375.82      3.44 o 
   2   3   2      169.25      159.10      3.94 o 
   3   3   2       23.65       25.51      0.82 o 
   4   3   2      108.95      123.03      4.48 o 
   5   3   2       70.74       73.01      1.80 o 
   6   3   2        7.52        7.38      0.68 o 
   7   3   2       20.01       20.60      1.17 o 
   8   3   2        4.97        4.12      0.63 o 
   9   3   2        4.45        4.68      1.24 o 
 -10   4   2        0.41        1.20      0.63 o 
  -9   4   2        9.07        8.11      1.04 o 
  -8   4   2       13.62       15.65      1.27 o 
  -7   4   2       91.67       88.91      1.80 o 
  -6   4   2       39.95       38.19      1.51 o 
  -5   4   2      137.42      133.65      2.01 o 
  -4   4   2     1120.06     1129.71      7.51 o 
  -3   4   2       77.45       80.26      1.38 o 
  -2   4   2     3687.76     3673.07     20.25 o 
  -1   4   2       92.93       84.56      0.93 o 
   0   4   2      132.57      154.50      2.17 o 
   1   4   2      707.92      730.77      5.85 o 
   2   4   2      361.51      356.19      8.81 o 
   3   4   2        0.89        1.82      0.34 o 
   4   4   2      225.53      215.67      3.01 o 
   5   4   2       45.47       47.54      1.45 o 
   6   4   2       55.98       64.65      1.84 o 
   7   4   2       15.29       14.78      2.20 o 
   8   4   2       23.77       22.02      1.93 o 
   9   4   2        5.73        5.92      1.24 o 
  -9   5   2       27.88       27.87      1.56 o 
  -8   5   2       51.74       47.45      1.51 o 
  -7   5   2       31.69       34.00      2.20 o 
  -6   5   2      886.59      870.18      8.52 o 
  -5   5   2        0.79        1.08      0.33 o 
  -4   5   2     1904.56     1899.13     12.91 o 
  -3   5   2      219.30      237.56      2.33 o 
  -2   5   2      379.47      392.82      4.79 o 
  -1   5   2      109.08      105.66      1.14 o 
   0   5   2     3417.74     3627.30     22.55 o 
   1   5   2        0.23        0.57      0.20 o 
   2   5   2      797.82      835.60      6.75 o 
   3   5   2      379.75      394.33      4.08 o 
   4   5   2      289.60      293.15      3.58 o 
   5   5   2      266.81      271.36      3.74 o 
   6   5   2      224.04      210.10      3.44 o 
   7   5   2       20.87       22.49      1.72 o 
   8   5   2       40.49       36.75      2.61 o 
   9   5   2        8.93       10.46      1.51 o 
  -9   6   2       17.80       18.65      1.36 o 
  -8   6   2        2.31        2.22      0.58 o 
  -7   6   2        4.21        2.88      0.62 o 
  -6   6   2      343.17      329.19      3.42 o 
  -5   6   2       16.85       18.92      0.92 o 
  -4   6   2      308.61      295.26      3.95 o 
  -3   6   2      169.74      181.61      1.97 o 
  -2   6   2        5.92        6.90      0.31 o 
  -1   6   2       27.44       33.39      0.58 o 
   0   6   2       55.10       55.38      1.07 o 
   1   6   2       43.41       36.15      0.97 o 
   2   6   2     1115.00     1154.62     14.98 o 
   3   6   2      214.23      224.07      4.83 o 
   4   6   2       89.96       86.77      1.82 o 
   5   6   2        0.00        0.53      0.33 o 
   6   6   2        0.41        4.14      0.66 o 
   7   6   2       13.97       16.10      1.65 o 
   8   6   2        2.35        5.37      1.24 o 
   9   6   2        0.50        1.24      0.83 o 
  -9   7   2       49.34       47.08      2.04 o 
  -8   7   2       85.81       77.35      3.79 o 
  -7   7   2       68.64       70.69      2.14 o 
  -6   7   2      847.08      844.49      8.62 o 
  -5   7   2       19.25       16.33      0.55 o 
  -4   7   2      955.21      964.18      6.79 o 
  -3   7   2      226.44      222.05      2.27 o 
  -2   7   2       22.03       18.52      0.50 o 
  -1   7   2      735.34      765.06      4.36 o 
   0   7   2      992.00     1040.84      7.81 o 
   1   7   2        0.69        0.21      0.19 o 
   2   7   2       99.11      116.96      1.54 o 
   3   7   2       12.32       14.74      1.58 o 
   4   7   2        2.16        3.40      0.48 o 
   5   7   2      105.10      105.60      3.31 o 
   6   7   2      244.26      258.55      6.21 o 
   7   7   2        9.30        8.67      1.38 o 
   8   7   2       84.76       88.40      3.99 o 
  -9   8   2        0.88        1.75      1.38 o 
  -8   8   2      110.87      109.44      3.02 o 
  -7   8   2        2.83        4.40      1.10 o 
  -6   8   2      390.15      369.09      7.33 o 
  -5   8   2        1.56        1.72      0.49 o 
  -4   8   2       89.38       95.83      1.35 o 
  -3   8   2       81.52       92.63      1.86 o 
  -2   8   2       15.73       13.79      0.71 o 
  -1   8   2        2.41        5.51      0.34 o 
   0   8   2        9.03        7.72      0.45 o 
   1   8   2       70.12       86.37      1.65 o 
   2   8   2        2.20        2.45      0.33 o 
   3   8   2        3.74        4.93      0.55 o 
   4   8   2       50.65       45.33      2.07 o 
   5   8   2        2.87        4.54      1.10 o 
   6   8   2        2.30        3.99      1.10 o 
   7   8   2        2.10        1.38      0.83 o 
   8   8   2        5.48        4.40      1.24 o 
  -9   9   2       30.58       28.39      1.70 o 
  -8   9   2       71.19       67.16      2.38 o 
  -7   9   2      287.90      282.50      6.62 o 
  -6   9   2       85.65       84.97      3.31 o 
  -5   9   2      395.40      369.85      4.83 o 
  -4   9   2      113.90      113.33      2.28 o 
  -3   9   2      142.96      125.01      3.17 o 
  -2   9   2      153.54      147.87      1.87 o 
  -1   9   2       93.62      104.96      1.20 o 
   0   9   2      436.80      468.81      4.40 o 
   1   9   2        9.38        7.03      0.53 o 
   2   9   2       44.64       48.87      1.41 o 
   3   9   2      236.39      242.44      4.97 o 
   4   9   2       58.67       59.63      1.21 o 
   5   9   2      346.37      331.86      6.91 o 
   6   9   2        7.03        5.92      1.10 o 
   7   9   2        0.20        0.28      0.96 o 
   8   9   2       29.28       26.97      2.34 o 
  -9  10   2       12.97       15.84      1.86 o 
  -8  10   2       74.15       74.40      5.51 o 
  -7  10   2       21.86       21.19      1.93 o 
  -6  10   2       29.60       30.14      1.93 o 
  -5  10   2       79.83       75.69      2.04 o 
  -4  10   2       87.37       75.48      1.88 o 
  -3  10   2       24.08       22.02      0.96 o 
  -2  10   2      105.57      111.72      1.66 o 
  -1  10   2      114.08      133.36      1.79 o 
   0  10   2       14.13       14.89      0.63 o 
   1  10   2      212.94      238.53      3.12 o 
   2  10   2        0.53        0.83      0.41 o 
   3  10   2       67.53       65.98      1.80 o 
   4  10   2      132.70      124.55      5.79 o 
   5  10   2        7.88        8.39      1.24 o 
   6  10   2      131.97      131.85      4.55 o 
   7  10   2       42.03       41.15      2.75 o 
   8  10   2       13.17       11.83      1.65 o 
  -8  11   2       10.83       12.37      1.31 o 
  -7  11   2       11.27       10.73      1.38 o 
  -6  11   2       27.13       25.76      1.35 o 
  -5  11   2       97.10       90.10      2.62 o 
  -4  11   2       18.70       15.22      0.86 o 
  -3  11   2      160.49      162.79      3.38 o 
  -2  11   2        0.65       -0.14      0.18 o 
  -1  11   2       65.61       57.64      0.91 o 
   0  11   2        7.97       10.58      0.48 o 
   1  11   2       11.19       10.57      0.63 o 
   2  11   2        0.00        0.41      0.69 o 
   3  11   2      102.57      104.02      2.29 o 
   4  11   2       13.21       14.32      0.83 o 
   5  11   2       30.88       35.64      2.20 o 
   6  11   2       30.02       30.55      2.20 o 
   7  11   2       15.37       17.61      1.93 o 
   8  11   2       11.83       13.90      1.79 o 
  -8  12   2       21.56       23.96      1.55 o 
  -7  12   2        1.74        2.48      0.96 o 
  -6  12   2        0.00        0.66      0.43 o 
  -5  12   2        6.50        5.66      0.66 o 
  -4  12   2        4.26        3.90      1.17 o 
  -3  12   2        2.20        1.43      0.31 o 
  -2  12   2        1.04        1.79      0.30 o 
  -1  12   2      126.53      125.97      1.95 o 
   0  12   2        2.44        2.40      0.30 o 
   1  12   2       90.87       88.12      1.64 o 
   2  12   2      105.69      105.43      3.10 o 
   3  12   2       11.11       11.62      0.82 o 
   4  12   2       23.84       22.98      1.65 o 
   5  12   2        4.03        3.03      0.96 o 
   6  12   2        9.09        7.98      1.38 o 
   7  12   2        2.18        0.28      0.83 o 
  -8  13   2        6.53        7.36      0.96 o 
  -7  13   2       25.69       21.60      1.93 o 
  -6  13   2       40.59       46.70      1.93 o 
  -5  13   2      140.80      134.33      2.88 o 
  -4  13   2       49.70       47.35      1.59 o 
  -3  13   2      176.85      168.25      2.38 o 
  -2  13   2      386.91      355.98      3.62 o 
  -1  13   2       99.43      107.92      1.81 o 
   0  13   2       18.76       19.01      0.72 o 
   1  13   2       84.63       95.69      3.32 o 
   2  13   2      126.08      124.15      2.62 o 
   3  13   2       61.72       66.76      1.90 o 
   4  13   2       20.42       19.68      1.65 o 
   5  13   2        3.55        2.20      0.96 o 
   6  13   2        3.01        3.85      1.10 o 
   7  13   2       17.13       23.80      2.20 o 
  -7  14   2        4.27        4.70      1.24 o 
  -6  14   2        5.37        5.37      0.78 o 
  -5  14   2       13.95       13.73      1.65 o 
  -4  14   2       60.21       49.72      1.59 o 
  -3  14   2       14.99       11.64      0.64 o 
  -2  14   2       29.23       29.01      0.93 o 
  -1  14   2        0.87        0.18      0.35 o 
   0  14   2      213.56      213.75      2.63 o 
   1  14   2       25.24       27.65      0.97 o 
   2  14   2      243.09      238.11      3.69 o 
   3  14   2      108.11      102.59      2.48 o 
   4  14   2       42.10       43.77      2.34 o 
   5  14   2        9.98        7.57      1.24 o 
   6  14   2       10.33        8.81      1.38 o 
   7  14   2        1.54        3.16      1.10 o 
  -7  15   2        3.50        1.40      0.53 o 
  -6  15   2        0.03        0.40      0.53 o 
  -5  15   2       47.56       53.54      3.03 o 
  -4  15   2        6.02        4.31      0.63 o 
  -3  15   2       46.47       49.17      1.74 o 
  -2  15   2       33.07       34.96      1.25 o 
  -1  15   2      150.57      145.45      2.26 o 
   0  15   2       20.77       20.53      1.16 o 
   1  15   2       42.56       38.34      1.17 o 
   2  15   2       37.45       36.34      1.23 o 
   3  15   2        3.18        4.40      0.68 o 
   4  15   2        7.11        6.44      1.03 o 
   5  15   2       12.95       15.00      1.65 o 
   6  15   2        1.41        1.79      0.69 o 
  -7  16   2        3.48        1.79      0.96 o 
  -6  16   2        0.14       -0.18      0.43 o 
  -5  16   2        0.75        0.58      0.89 o 
  -4  16   2       28.81       27.19      1.41 o 
  -3  16   2       34.64       32.47      1.51 o 
  -2  16   2        0.84        0.83      1.10 o 
  -1  16   2       81.01       75.68      2.34 o 
   0  16   2      262.08      259.93      4.28 o 
   1  16   2        0.34        0.41      0.36 o 
   2  16   2       86.23       80.13      1.86 o 
   3  16   2        0.47        0.43      0.48 o 
   4  16   2       19.66       18.14      2.34 o 
   5  16   2       23.78       26.28      2.06 o 
   6  16   2        0.01       -0.83      0.83 o 
  -6  17   2        0.19       -0.55      0.68 o 
  -5  17   2        3.90        3.44      0.96 o 
  -4  17   2       19.70       19.74      1.25 o 
  -3  17   2        2.13        1.51      0.53 o 
  -2  17   2        1.42        0.69      0.49 o 
  -1  17   2        2.56        2.00      0.53 o 
   0  17   2        1.47        2.19      0.69 o 
   1  17   2       69.13       70.76      3.86 o 
   2  17   2        5.81        4.50      0.54 o 
   3  17   2       50.06       43.08      1.49 o 
   4  17   2        0.00       -0.34      0.49 o 
   5  17   2        6.70        4.82      1.10 o 
  -6  18   2       29.89       25.38      1.65 o 
  -5  18   2       20.02       20.38      1.36 o 
  -4  18   2       80.66       80.00      3.86 o 
  -3  18   2        0.21        0.14      0.46 o 
  -2  18   2        2.83        3.12      0.69 o 
  -1  18   2       54.72       49.95      3.85 o 
   0  18   2       43.16       41.61      1.70 o 
   1  18   2        2.53        3.42      0.63 o 
   2  18   2       47.83       46.27      2.00 o 
   3  18   2       32.31       31.20      1.44 o 
   4  18   2       20.76       21.27      1.18 o 
   5  18   2        5.88        4.40      1.10 o 
  -5  19   2        2.09        3.92      0.72 o 
  -4  19   2       17.98       25.59      2.34 o 
  -3  19   2       36.51       41.29      1.84 o 
  -2  19   2        0.00       -0.49      0.49 o 
  -1  19   2        2.58        1.25      0.53 o 
   0  19   2       11.32       12.57      1.02 o 
   1  19   2        4.01        3.42      0.72 o 
   2  19   2        7.21        6.71      0.88 o 
   3  19   2       34.28       35.97      1.80 o 
   4  19   2        0.28        1.15      0.48 o 
  -4  20   2       26.95       24.05      2.68 o 
  -3  20   2        9.03       10.59      1.65 o 
  -2  20   2        7.69        6.75      1.44 o 
  -1  20   2       17.07       14.91      1.12 o 
   0  20   2        0.40        0.21      0.49 o 
   1  20   2       19.78       19.96      1.35 o 
   2  20   2       15.61       13.63      1.16 o 
   3  20   2        0.14        1.41      0.62 o 
  -3  21   2       74.24       78.06      3.99 o 
  -2  21   2        7.63        7.53      0.92 o 
  -1  21   2       35.17       37.60      1.84 o 
   0  21   2        4.65        3.47      0.69 o 
   1  21   2        6.30        6.40      0.88 o 
   2  21   2        0.93        0.69      0.58 o 
  -1  22   2       15.84       17.80      1.65 o 
   0  22   2        1.45        1.31      1.03 o 
   1  22   2        2.57        2.51      0.83 o 
 -10   1   3       19.85       22.91      1.22 o 
  -9   1   3        8.48        8.69      0.65 o 
  -8   1   3       76.22       82.73      2.48 o 
  -7   1   3       15.26       13.56      0.97 o 
  -6   1   3       11.60       10.89      0.78 o 
  -5   1   3       36.92       33.36      1.86 o 
  -4   1   3      159.95      151.73      2.54 o 
  -3   1   3      116.31      112.92      1.83 o 
  -2   1   3       38.46       34.53      0.67 o 
  -1   1   3      215.41      219.05      1.68 o 
   0   1   3     2691.70     2721.22     18.68 o 
   1   1   3      339.74      353.85      3.58 o 
   2   1   3     2569.26     2830.33     20.68 o 
   3   1   3        5.80        4.08      0.55 o 
   4   1   3      269.65      288.61      3.81 o 
   5   1   3        2.17        3.22      0.49 o 
   6   1   3        9.06       10.22      0.82 o 
   7   1   3        1.47        2.59      0.63 o 
   8   1   3      133.96      142.12      3.36 o 
   9   1   3       59.89       61.36      2.34 o 
 -10   2   3        0.01        1.04      0.63 o 
  -9   2   3       12.36       11.77      0.70 o 
  -8   2   3       16.93       18.64      1.44 o 
  -7   2   3        1.56        1.44      0.43 o 
  -6   2   3       22.80       18.35      1.02 o 
  -5   2   3       90.20       90.34      2.27 o 
  -4   2   3      456.33      442.67      4.85 o 
  -3   2   3       84.13       90.32      1.31 o 
  -2   2   3        1.32        2.22      0.20 o 
  -1   2   3      128.47      122.52      1.37 o 
   0   2   3     1365.48     1411.92     10.40 o 
   1   2   3      136.86      132.13      1.95 o 
   2   2   3      104.10      106.94      1.90 o 
   3   2   3       45.93       44.41      1.27 o 
   4   2   3       92.01      100.66      2.48 o 
   5   2   3        1.18        2.43      0.49 o 
   6   2   3       23.74       24.73      1.21 o 
   7   2   3       86.87       85.12      2.43 o 
   8   2   3        1.72        3.11      0.69 o 
   9   2   3       41.77       45.59      2.34 o 
 -10   3   3        0.43        0.72      0.50 o 
  -9   3   3       22.87       23.81      1.46 o 
  -8   3   3        2.78        3.02      0.63 o 
  -7   3   3       25.01       24.36      1.27 o 
  -6   3   3        1.71        2.21      0.36 o 
  -5   3   3      106.21      110.61      2.23 o 
  -4   3   3       26.49       30.24      0.85 o 
  -3   3   3       24.90       23.92      0.69 o 
  -2   3   3        3.54        3.78      0.26 o 
  -1   3   3       36.58       28.56      0.54 o 
   0   3   3      829.67      871.23      9.84 o 
   1   3   3      106.46      101.82      1.70 o 
   2   3   3       22.23       25.60      0.88 o 
   3   3   3       33.82       36.92      3.58 o 
   4   3   3      260.33      276.44      3.75 o 
   5   3   3       39.11       37.54      1.41 o 
   6   3   3       38.79       42.33      1.55 o 
   7   3   3       45.20       53.79      1.94 o 
   8   3   3        8.07        8.29      1.86 o 
  -9   4   3        2.33        3.10      0.76 o 
  -8   4   3        2.21        2.45      0.69 o 
  -7   4   3        0.00       -0.43      0.43 o 
  -6   4   3        0.21        0.49      0.55 o 
  -5   4   3      176.90      168.56      4.28 o 
  -4   4   3      480.29      490.56      4.85 o 
  -3   4   3        6.96        7.69      0.42 o 
  -2   4   3      392.96      421.58      3.25 o 
  -1   4   3      179.44      185.96      2.43 o 
   0   4   3       47.60       61.02      1.79 o 
   1   4   3      156.49      157.16      2.20 o 
   2   4   3      106.93      111.89      2.62 o 
   3   4   3      165.88      165.37      2.69 o 
   4   4   3       41.58       33.30      1.19 o 
   5   4   3       67.36       66.57      1.84 o 
   6   4   3       20.81       19.70      1.06 o 
   7   4   3       62.36       61.21      2.04 o 
   8   4   3        3.12        4.54      1.10 o 
  -9   5   3       21.73       20.24      1.41 o 
  -8   5   3        1.16        1.86      0.53 o 
  -7   5   3       11.42       10.98      1.44 o 
  -6   5   3       25.09       29.13      2.89 o 
  -5   5   3        0.82        0.06      0.41 o 
  -4   5   3        2.29        1.83      0.26 o 
  -3   5   3        0.02        1.52      0.24 o 
  -2   5   3      364.21      397.56      2.59 o 
  -1   5   3       42.52       39.20      0.72 o 
   0   5   3       56.30       59.50      3.31 o 
   1   5   3      746.24      797.95     16.28 o 
   2   5   3       32.73       31.32      2.00 o 
   3   5   3      940.81      965.37      8.33 o 
   4   5   3      133.67      133.90      2.47 o 
   5   5   3      286.33      283.83      4.03 o 
   6   5   3        1.65        1.50      0.62 o 
   7   5   3       78.95       80.30      3.03 o 
   8   5   3        7.52        7.98      1.38 o 
  -9   6   3       49.00       51.03      2.13 o 
  -8   6   3        1.50        1.27      0.63 o 
  -7   6   3       20.22       18.41      1.12 o 
  -6   6   3        9.23       10.29      0.78 o 
  -5   6   3       54.69       61.18      1.35 o 
  -4   6   3        2.10        2.07      0.28 o 
  -3   6   3      135.74      148.87      2.52 o 
  -2   6   3      170.29      177.74      1.59 o 
  -1   6   3       23.59       21.78      0.46 o 
   0   6   3       53.14       61.40      1.65 o 
   1   6   3       69.31       71.09      2.07 o 
   2   6   3      547.85      555.53      6.88 o 
   3   6   3        0.21        0.93      0.69 o 
   4   6   3       22.31       23.44      1.03 o 
   5   6   3        9.46       10.86      0.76 o 
   6   6   3       62.48       57.98      1.78 o 
   7   6   3        0.50       -0.96      0.96 o 
   8   6   3        7.49        6.19      1.24 o 
  -9   7   3        5.22        6.60      1.38 o 
  -8   7   3      101.25       93.44      2.72 o 
  -7   7   3       10.50       16.85      1.16 o 
  -6   7   3      236.25      225.61      3.65 o 
  -5   7   3       84.24       78.08      1.55 o 
  -4   7   3        7.67        7.53      0.45 o 
  -3   7   3      800.12      801.61      5.65 o 
  -2   7   3      238.06      233.49      1.82 o 
  -1   7   3      313.35      326.55      3.06 o 
   0   7   3      428.76      454.86      3.14 o 
   1   7   3      425.65      463.16      6.66 o 
   2   7   3       18.56       17.80      1.24 o 
   3   7   3      192.89      195.26      4.07 o 
   4   7   3        4.84        4.12      0.49 o 
   5   7   3        0.27       -0.05      1.31 o 
   6   7   3        7.80        4.68      0.96 o 
   7   7   3        1.88        0.41      0.69 o 
   8   7   3        6.38        8.94      1.51 o 
  -9   8   3      103.12       98.88      4.41 o 
  -8   8   3       81.40       78.59      2.47 o 
  -7   8   3      234.77      223.99      3.98 o 
  -6   8   3       33.32       32.94      1.39 o 
  -5   8   3      183.83      173.91      2.89 o 
  -4   8   3        3.46        4.17      0.36 o 
  -3   8   3      224.12      250.01      2.52 o 
  -2   8   3      256.26      267.69      2.19 o 
  -1   8   3      447.67      508.73      3.98 o 
   0   8   3      110.56      118.13      2.55 o 
   1   8   3        3.31        4.36      0.69 o 
   2   8   3        7.08        5.50      0.69 o 
   3   8   3      124.72      119.39      2.22 o 
   4   8   3      141.79      127.73      2.38 o 
   5   8   3        3.22        1.94      0.41 o 
   6   8   3       46.78       51.89      2.75 o 
   7   8   3       16.08       18.99      1.79 o 
   8   8   3        2.78        2.89      0.96 o 
  -9   9   3        1.22        3.29      1.93 o 
  -8   9   3      162.91      157.23      5.24 o 
  -7   9   3       26.40       30.14      2.20 o 
  -6   9   3      223.75      212.06      2.93 o 
  -5   9   3      160.81      149.64      2.25 o 
  -4   9   3        3.34        3.08      0.47 o 
  -3   9   3      121.83      112.91      1.36 o 
  -2   9   3      379.07      378.31      2.78 o 
  -1   9   3       42.56       49.59      0.89 o 
   0   9   3      220.43      239.82      2.93 o 
   1   9   3      157.09      154.29      4.90 o 
   2   9   3      174.38      162.63      3.86 o 
   3   9   3       87.11       88.64      1.82 o 
   4   9   3       99.52       90.57      2.05 o 
   5   9   3       58.49       58.65      2.75 o 
   6   9   3       10.32       10.87      1.51 o 
   7   9   3        3.70        3.03      1.10 o 
   8   9   3        5.27        3.44      1.10 o 
  -9  10   3       17.91       16.04      1.36 o 
  -8  10   3      106.78      101.91      4.27 o 
  -7  10   3       13.99       11.70      1.38 o 
  -6  10   3       13.64       13.21      1.02 o 
  -5  10   3        3.09        3.93      0.58 o 
  -4  10   3       63.86       64.19      1.93 o 
  -3  10   3      160.84      147.75      2.04 o 
  -2  10   3      216.78      224.19      2.01 o 
  -1  10   3       87.35       82.53      1.67 o 
   0  10   3       29.98       31.16      1.08 o 
   1  10   3       16.83       17.55      0.96 o 
   2  10   3       58.43       58.19      1.56 o 
   3  10   3       83.36       83.46      2.89 o 
   4  10   3      249.07      229.63      5.52 o 
   5  10   3       13.70       19.26      1.79 o 
   6  10   3       61.11       54.79      3.03 o 
   7  10   3        2.11        1.38      0.83 o 
  -8  11   3       97.25       97.63      4.13 o 
  -7  11   3        1.18        0.41      0.69 o 
  -6  11   3       38.14       34.46      1.51 o 
  -5  11   3       56.04       50.95      1.80 o 
  -4  11   3       13.39       13.05      0.88 o 
  -3  11   3      136.78      138.07      2.00 o 
  -2  11   3        0.85        2.11      0.22 o 
  -1  11   3      107.39      106.21      1.38 o 
   0  11   3        0.22        0.23      0.24 o 
   1  11   3        0.01       -0.28      0.29 o 
   2  11   3       64.90       61.69      1.66 o 
   3  11   3        2.96        2.06      0.69 o 
   4  11   3       17.84       14.59      1.38 o 
   5  11   3       59.58       59.75      2.89 o 
   6  11   3       13.39       14.03      1.65 o 
   7  11   3        1.67        1.24      0.83 o 
  -8  12   3       25.87       25.87      2.34 o 
  -7  12   3        7.06        7.43      1.24 o 
  -6  12   3        5.59        6.33      0.78 o 
  -5  12   3        5.49        4.62      1.24 o 
  -4  12   3      265.93      258.46      3.14 o 
  -3  12   3       25.19       19.97      0.79 o 
  -2  12   3      512.39      501.04      4.50 o 
  -1  12   3       39.70       39.66      0.83 o 
   0  12   3      195.45      198.18      2.46 o 
   1  12   3       54.55       56.93      1.93 o 
   2  12   3       83.34       72.70      3.37 o 
   3  12   3        0.00        0.14      0.55 o 
   4  12   3       26.96       26.42      1.79 o 
   5  12   3        2.89        3.71      0.96 o 
   6  12   3       62.00       63.19      3.30 o 
   7  12   3        0.07        0.28      0.83 o 
  -8  13   3        0.29        1.10      0.96 o 
  -7  13   3        1.84        1.38      0.83 o 
  -6  13   3        5.44        6.17      0.72 o 
  -5  13   3       70.64       66.84      2.13 o 
  -4  13   3        8.60        7.77      0.56 o 
  -3  13   3      125.59      114.51      2.08 o 
  -2  13   3        0.01        0.20      0.26 o 
  -1  13   3        3.40        4.19      0.42 o 
   0  13   3       19.12       18.84      0.75 o 
   1  13   3      239.50      234.21      3.45 o 
   2  13   3       12.45       14.06      0.88 o 
   3  13   3      141.43      146.07      4.13 o 
   4  13   3       31.15       28.08      1.93 o 
   5  13   3       15.83       18.58      1.65 o 
   6  13   3        3.81        2.89      0.96 o 
   7  13   3       10.63       13.35      1.79 o 
  -7  14   3       18.01       20.92      1.93 o 
  -6  14   3        8.11        7.53      0.82 o 
  -5  14   3        3.71        4.78      0.89 o 
  -4  14   3        9.35        8.10      0.76 o 
  -3  14   3        1.10        1.98      0.50 o 
  -2  14   3       14.25       10.87      0.61 o 
  -1  14   3       13.18       12.19      0.68 o 
   0  14   3        6.59        6.58      0.50 o 
   1  14   3       86.44       85.40      1.75 o 
   2  14   3       31.93       30.17      1.31 o 
   3  14   3        2.49        2.06      0.83 o 
   4  14   3        1.90        0.00      0.69 o 
   5  14   3        6.48        7.57      1.24 o 
   6  14   3       27.94       26.42      2.20 o 
  -7  15   3        3.22        4.99      1.24 o 
  -6  15   3       13.51       10.18      1.51 o 
  -5  15   3        3.57        1.94      0.56 o 
  -4  15   3        0.21        0.46      0.43 o 
  -3  15   3       41.33       37.77      1.18 o 
  -2  15   3      193.22      189.88      3.80 o 
  -1  15   3       89.70       81.23      1.70 o 
   0  15   3      331.09      338.70      7.39 o 
   1  15   3       75.32       72.66      1.64 o 
   2  15   3       95.78      107.64      2.16 o 
   3  15   3        1.40        2.89      0.76 o 
   4  15   3        0.43       -0.96      0.96 o 
   5  15   3        0.28        1.10      0.69 o 
   6  15   3        1.81        1.38      0.96 o 
  -7  16   3       13.48       14.10      1.21 o 
  -6  16   3        0.00        0.55      0.96 o 
  -5  16   3       30.99       36.74      2.61 o 
  -4  16   3        0.52        0.55      0.83 o 
  -3  16   3        1.08        3.44      0.96 o 
  -2  16   3       17.38       16.98      0.84 o 
  -1  16   3        2.58        3.62      0.49 o 
   0  16   3       11.57       13.28      1.17 o 
   1  16   3      113.94      111.10      2.76 o 
   2  16   3        9.24        8.97      0.72 o 
   3  16   3       69.45       64.16      2.07 o 
   4  16   3        5.53        5.92      1.10 o 
   5  16   3        2.95        5.37      1.24 o 
  -6  17   3        8.60        5.23      1.10 o 
  -5  17   3        0.01        1.24      0.96 o 
  -4  17   3       22.58       23.53      2.06 o 
  -3  17   3        6.82        5.78      1.10 o 
  -2  17   3       10.92       10.87      0.86 o 
  -1  17   3       15.55       17.72      1.09 o 
   0  17   3        1.89        2.82      1.38 o 
   1  17   3       52.27       54.33      1.98 o 
   2  17   3       17.41       21.27      1.05 o 
   3  17   3      127.65      150.08      4.11 o 
   4  17   3       13.43       15.82      1.65 o 
   5  17   3       51.94       67.17      3.44 o 
  -5  18   3       31.15       37.43      2.75 o 
  -4  18   3        4.93        5.09      1.24 o 
  -3  18   3       12.76       14.58      1.65 o 
  -2  18   3        1.76        3.58      1.10 o 
  -1  18   3        7.88        8.55      0.86 o 
   0  18   3       10.00       11.11      2.34 o 
   1  18   3       48.19       46.31      1.94 o 
   2  18   3       67.85       69.98      2.43 o 
   3  18   3        4.46        4.80      0.69 o 
   4  18   3       36.61       38.26      2.48 o 
  -5  19   3        0.19        0.55      0.83 o 
  -4  19   3        3.67        3.58      1.10 o 
  -3  19   3        1.63        0.83      0.96 o 
  -2  19   3       83.33       89.22      3.99 o 
  -1  19   3       16.08       14.26      1.38 o 
   0  19   3       85.20       89.84      3.65 o 
   1  19   3        3.47        5.05      0.82 o 
   2  19   3       21.52       21.79      1.41 o 
   3  19   3       50.15       59.43      2.37 o 
   4  19   3        0.24        1.73      0.72 o 
  -4  20   3        7.86        6.74      1.51 o 
  -3  20   3       73.26       76.27      3.85 o 
  -2  20   3       29.91       27.25      2.34 o 
  -1  20   3       77.39       89.63      4.13 o 
   0  20   3        6.26        6.44      0.96 o 
   1  20   3       42.20       41.38      2.00 o 
   2  20   3        9.64       10.84      1.12 o 
   3  20   3       18.12       21.39      1.51 o 
  -3  21   3        1.16        2.20      0.96 o 
  -2  21   3        0.06        0.28      0.69 o 
  -1  21   3        0.42       -0.28      0.96 o 
   0  21   3       12.71       11.28      1.65 o 
   1  21   3        8.95       10.20      1.12 o 
   2  21   3        0.88        1.30      0.63 o 
 -10   0   4       25.32       26.19      2.55 o 
  -9   0   4       86.94       86.20      3.86 o 
  -8   0   4        1.95        1.24      0.69 o 
  -7   0   4      196.46      202.57      5.38 o 
  -6   0   4      265.60      266.73      5.94 o 
  -5   0   4        0.05        1.24      0.69 o 
  -4   0   4        3.69        2.48      0.55 o 
  -3   0   4        0.01        0.41      0.41 o 
  -2   0   4      130.98      124.07      1.52 o 
  -1   0   4       62.83       66.96      2.07 o 
   0   0   4      614.20      653.47      8.37 o 
   1   0   4        1.71        0.83      0.41 o 
   2   0   4      793.11      880.87     11.02 o 
   3   0   4      126.38      127.38      3.45 o 
   4   0   4      106.11      121.11      3.58 o 
   5   0   4       15.42       13.76      1.38 o 
   6   0   4      171.52      170.65      4.82 o 
   7   0   4        1.91        1.51      0.96 o 
   8   0   4       58.02       56.30      3.17 o 
 -10   1   4        2.61        4.08      0.90 o 
  -9   1   4        0.31        0.28      0.58 o 
  -8   1   4       35.87       36.59      1.70 o 
  -7   1   4       45.31       47.76      1.75 o 
  -6   1   4       29.08       30.88      1.31 o 
  -5   1   4       22.12       22.85      1.07 o 
  -4   1   4        1.07        0.76      0.34 o 
  -3   1   4        0.44        0.55      0.16 o 
  -2   1   4       86.85       96.46      1.26 o 
  -1   1   4       23.02       18.23      1.38 o 
   0   1   4        0.36        0.03      0.23 o 
   1   1   4      245.72      240.55      3.66 o 
   2   1   4      175.08      175.19      5.87 o 
   3   1   4       36.16       34.89      1.21 o 
   4   1   4      304.53      307.75      4.25 o 
   5   1   4        0.48        0.79      0.43 o 
   6   1   4       69.36       74.83      3.24 o 
   7   1   4       25.21       27.62      2.13 o 
   8   1   4        1.31        2.61      0.66 o 
 -10   2   4        1.27        2.06      0.58 o 
  -9   2   4        0.45        0.23      0.53 o 
  -8   2   4        6.90        6.08      0.78 o 
  -7   2   4       52.13       46.59      2.41 o 
  -6   2   4       56.49       57.17      1.80 o 
  -5   2   4        7.45        8.30      0.89 o 
  -4   2   4       11.03        9.01      0.46 o 
  -3   2   4       12.44       17.45      0.58 o 
  -2   2   4       29.81       38.19      0.83 o 
  -1   2   4      121.20      138.48      2.34 o 
   0   2   4        4.70        4.07      0.43 o 
   1   2   4      206.77      206.98      2.88 o 
   2   2   4        4.13       10.74      0.68 o 
   3   2   4        1.66        0.55      0.48 o 
   4   2   4        6.05        6.25      0.76 o 
   5   2   4       77.82       78.33      3.58 o 
   6   2   4      100.29       97.82      2.62 o 
   7   2   4       16.35       19.86      1.35 o 
   8   2   4       35.30       33.64      1.74 o 
  -9   3   4       21.50       23.22      1.45 o 
  -8   3   4       26.81       30.34      1.56 o 
  -7   3   4       43.42       38.96      1.60 o 
  -6   3   4        0.04        0.61      0.69 o 
  -5   3   4      150.46      153.20      5.79 o 
  -4   3   4        0.09        0.55      0.20 o 
  -3   3   4      355.86      366.03      3.23 o 
  -2   3   4     1034.85     1119.17      7.20 o 
  -1   3   4     1337.95     1447.49     10.85 o 
   0   3   4     1155.10     1198.45      9.56 o 
   1   3   4      392.09      402.58     10.67 o 
   2   3   4      239.61      244.60      3.32 o 
   3   3   4      160.61      159.49      2.83 o 
   4   3   4       56.29       55.05      1.93 o 
   5   3   4        0.00        0.02      0.48 o 
   6   3   4       66.83       76.70      2.23 o 
   7   3   4      141.64      141.34      3.31 o 
   8   3   4        8.75       10.72      1.07 o 
  -9   4   4       16.29       17.76      1.31 o 
  -8   4   4        9.07       11.12      1.02 o 
  -7   4   4        3.38        3.55      0.53 o 
  -6   4   4       57.27       57.68      1.80 o 
  -5   4   4       67.87       73.08      1.84 o 
  -4   4   4        8.47        6.31      0.52 o 
  -3   4   4       21.00       25.16      0.71 o 
  -2   4   4      155.78      152.62      2.67 o 
  -1   4   4      522.05      546.83      5.05 o 
   0   4   4      163.56      177.09      3.59 o 
   1   4   4      860.17      931.41      8.01 o 
   2   4   4      249.31      266.32      3.51 o 
   3   4   4       72.50       68.99      1.74 o 
   4   4   4        0.20        0.28      0.55 o 
   5   4   4       76.13       72.60      2.04 o 
   6   4   4        2.54        3.36      0.72 o 
   7   4   4       11.48       13.44      1.12 o 
   8   4   4       12.37       13.35      1.65 o 
  -9   5   4       35.34       38.71      1.84 o 
  -8   5   4       37.59       40.25      1.74 o 
  -7   5   4        1.10        0.85      0.46 o 
  -6   5   4       63.86       63.57      1.84 o 
  -5   5   4       53.60       54.55      1.27 o 
  -4   5   4       76.74       67.71      1.70 o 
  -3   5   4       13.18       14.98      0.58 o 
  -2   5   4      749.48      771.23      5.48 o 
  -1   5   4        0.04        1.65      0.20 o 
   0   5   4      320.59      345.08      5.40 o 
   1   5   4       57.78       76.72      1.66 o 
   2   5   4        4.15       10.32      0.68 o 
   3   5   4        9.18        9.75      0.66 o 
   4   5   4       92.83       93.22      2.18 o 
   5   5   4       87.32       82.87      2.27 o 
   6   5   4      127.72      130.33      2.96 o 
   7   5   4       54.41       51.44      1.94 o 
   8   5   4        1.18        2.48      1.10 o 
  -9   6   4        7.11        7.60      1.31 o 
  -8   6   4       13.89       14.49      1.12 o 
  -7   6   4       10.23        9.40      0.82 o 
  -6   6   4        1.61        1.43      0.89 o 
  -5   6   4       58.00       59.01      1.35 o 
  -4   6   4       54.88       55.37      1.40 o 
  -3   6   4        9.20       10.62      0.56 o 
  -2   6   4       14.49       15.07      0.92 o 
  -1   6   4       40.09       53.15      0.99 o 
   0   6   4        0.00        0.03      0.23 o 
   1   6   4       87.90       89.97      2.62 o 
   2   6   4       24.26       29.88      1.58 o 
   3   6   4       16.32       18.36      0.92 o 
   4   6   4      144.94      133.90      4.14 o 
   5   6   4       73.47       76.54      2.69 o 
   6   6   4       51.91       52.21      2.20 o 
   7   6   4        0.03        0.96      0.96 o 
   8   6   4        6.29        6.60      1.38 o 
  -9   7   4        0.62        0.89      0.58 o 
  -8   7   4       21.25       20.94      1.29 o 
  -7   7   4        0.60        0.46      0.43 o 
  -6   7   4        2.60        2.92      0.46 o 
  -5   7   4       50.02       50.80      1.23 o 
  -4   7   4       21.64       19.62      0.71 o 
  -3   7   4       38.86       40.12      0.69 o 
  -2   7   4       13.52       14.08      0.36 o 
  -1   7   4      128.02      127.46      1.62 o 
   0   7   4       78.20       84.67      1.42 o 
   1   7   4        9.07        7.57      0.83 o 
   2   7   4       94.62       98.28      2.14 o 
   3   7   4       71.06       65.18      1.69 o 
   4   7   4      112.64      112.60      2.41 o 
   5   7   4       69.36       63.88      2.13 o 
   6   7   4        0.01        0.96      0.83 o 
   7   7   4        1.46        1.65      0.96 o 
   8   7   4        8.19        7.57      1.51 o 
  -9   8   4        0.78        1.59      0.66 o 
  -8   8   4       18.79       16.50      3.30 o 
  -7   8   4        0.85        1.74      1.17 o 
  -6   8   4      100.73       96.04      2.25 o 
  -5   8   4       15.77       16.84      0.73 o 
  -4   8   4      152.09      148.25      2.05 o 
  -3   8   4      198.89      189.04      1.74 o 
  -2   8   4        8.38        8.24      0.32 o 
  -1   8   4      370.65      360.83      3.00 o 
   0   8   4      124.85      116.45      4.07 o 
   1   8   4      297.59      302.55      5.39 o 
   2   8   4       86.82       83.20      2.75 o 
   3   8   4      195.54      204.10      3.20 o 
   4   8   4        0.02       -0.07      0.35 o 
   5   8   4        5.49        2.55      0.56 o 
   6   8   4       11.66       15.14      1.79 o 
   7   8   4       14.04       16.51      1.79 o 
  -9   9   4        0.77        0.00      0.83 o 
  -8   9   4        0.25        0.14      0.83 o 
  -7   9   4        0.58        0.81      0.48 o 
  -6   9   4       51.64       49.02      1.36 o 
  -5   9   4        8.97        7.04      0.48 o 
  -4   9   4      534.64      497.66      5.04 o 
  -3   9   4       39.70       39.63      0.74 o 
  -2   9   4      502.95      518.58      3.12 o 
  -1   9   4       77.83       74.68      1.19 o 
   0   9   4        5.53        5.65      0.42 o 
   1   9   4       90.97       83.48      2.62 o 
   2   9   4       90.74       91.33      3.03 o 
   3   9   4      112.42      119.76      3.03 o 
   4   9   4      127.02      118.93      2.55 o 
   5   9   4       40.73       41.15      2.48 o 
   6   9   4       10.68       10.04      1.51 o 
   7   9   4        1.22        1.10      0.96 o 
  -8  10   4        7.11        4.54      1.10 o 
  -7  10   4        8.32        7.43      1.24 o 
  -6  10   4        2.09        2.39      0.53 o 
  -5  10   4       30.20       27.40      1.27 o 
  -4  10   4       93.15       92.80      2.29 o 
  -3  10   4        2.04        1.44      0.39 o 
  -2  10   4        8.09        9.02      0.40 o 
  -1  10   4       10.92       13.40      0.50 o 
   0  10   4       56.86       51.45      1.16 o 
   1  10   4        9.53       10.46      0.96 o 
   2  10   4        3.12        4.13      0.83 o 
   3  10   4       51.65       51.76      2.48 o 
   4  10   4      114.70      127.56      4.13 o 
   5  10   4        2.23        3.85      0.96 o 
   6  10   4        6.17        7.29      1.24 o 
   7  10   4        1.04        1.24      0.96 o 
  -8  11   4       19.53       16.51      1.79 o 
  -7  11   4       10.93        8.81      1.38 o 
  -6  11   4        8.69        9.96      0.92 o 
  -5  11   4        6.04        3.97      0.63 o 
  -4  11   4      102.35       99.84      2.38 o 
  -3  11   4      135.34      110.30      2.48 o 
  -2  11   4       27.92       30.60      0.72 o 
  -1  11   4      376.13      367.43      3.04 o 
   0  11   4        2.63        3.66      0.36 o 
   1  11   4      118.72      126.36      3.44 o 
   2  11   4       57.31       57.96      2.48 o 
   3  11   4       14.11       12.80      1.38 o 
   4  11   4      165.78      166.91      4.96 o 
   5  11   4       45.10       43.36      2.62 o 
   6  11   4       54.96       55.61      3.17 o 
   7  11   4       15.62       16.10      1.93 o 
  -8  12   4       19.63       15.82      1.79 o 
  -7  12   4        2.69        2.20      0.83 o 
  -6  12   4        2.77        3.37      0.63 o 
  -5  12   4        0.01       -0.35      0.43 o 
  -4  12   4        5.45        7.15      0.72 o 
  -3  12   4        7.23        5.55      0.63 o 
  -2  12   4       32.01       27.96      0.90 o 
  -1  12   4       10.35       11.43      0.52 o 
   0  12   4       44.67       38.64      1.21 o 
   1  12   4       53.99       50.72      1.65 o 
   2  12   4      256.34      247.31      5.38 o 
   3  12   4        3.56        3.71      0.83 o 
   4  12   4        0.28        1.65      0.96 o 
   5  12   4        7.59        8.12      1.24 o 
   6  12   4       19.02       21.05      2.06 o 
  -8  13   4        3.72        2.75      0.96 o 
  -7  13   4        2.27        2.41      0.63 o 
  -6  13   4       74.67       74.69      2.33 o 
  -5  13   4       13.13       13.48      1.02 o 
  -4  13   4      141.50      133.12      4.27 o 
  -3  13   4       67.69       65.43      1.94 o 
  -2  13   4       66.00       60.64      1.88 o 
  -1  13   4       47.78       43.72      0.97 o 
   0  13   4      183.27      174.73      2.44 o 
   1  13   4       19.34       17.91      0.82 o 
   2  13   4        5.30        3.44      0.83 o 
   3  13   4       12.90       14.03      1.38 o 
   4  13   4        0.48       -0.55      0.69 o 
   5  13   4       24.49       26.42      2.20 o 
   6  13   4       20.58       22.29      2.20 o 
  -7  14   4       32.80       33.94      1.75 o 
  -6  14   4       16.72       17.64      1.25 o 
  -5  14   4       22.93       29.56      1.45 o 
  -4  14   4        0.18       -0.34      0.39 o 
  -3  14   4      107.81      104.65      4.27 o 
  -2  14   4        0.92        0.69      0.43 o 
  -1  14   4      568.54      542.50      6.75 o 
   0  14   4       49.42       48.04      1.27 o 
   1  14   4      294.33      285.63      6.63 o 
   2  14   4      101.64       97.93      3.44 o 
   3  14   4        1.75        0.83      0.69 o 
   4  14   4       68.16       69.52      3.30 o 
   5  14   4      104.78      113.34      4.41 o 
   6  14   4        2.52        4.54      1.24 o 
  -7  15   4        0.03        1.65      1.38 o 
  -6  15   4       11.01       12.93      1.31 o 
  -5  15   4        0.19        0.83      0.46 o 
  -4  15   4       26.96       26.38      1.35 o 
  -3  15   4        0.00        0.54      0.48 o 
  -2  15   4       12.26       13.57      0.96 o 
  -1  15   4        0.05        1.31      0.42 o 
   0  15   4       43.30       42.55      1.62 o 
   1  15   4      113.74      114.54      2.16 o 
   2  15   4        2.04        3.16      0.96 o 
   3  15   4       39.93       37.16      2.34 o 
   4  15   4        1.22        2.75      0.96 o 
   5  15   4       15.57       18.58      1.93 o 
  -6  16   4       24.35       19.40      1.93 o 
  -5  16   4        3.01        1.10      0.83 o 
  -4  16   4        4.55        4.66      0.72 o 
  -3  16   4       10.50       10.85      0.86 o 
  -2  16   4       47.65       51.36      1.88 o 
  -1  16   4       74.81       76.51      2.27 o 
   0  16   4       79.24       82.42      2.31 o 
   1  16   4       37.27       40.35      1.72 o 
   2  16   4       29.04       29.37      1.19 o 
   3  16   4       16.49       18.44      1.65 o 
   4  16   4       21.57       23.53      2.06 o 
   5  16   4       11.45       13.90      1.79 o 
  -6  17   4        1.29        1.24      0.83 o 
  -5  17   4       32.18       35.37      2.61 o 
  -4  17   4        0.02        1.24      0.69 o 
  -3  17   4        0.07        0.14      0.69 o 
  -2  17   4        0.82        0.78      0.69 o 
  -1  17   4        2.45        2.02      1.17 o 
   0  17   4        0.15        0.55      0.34 o 
   1  17   4       22.66       16.38      1.79 o 
   2  17   4        3.66        3.65      0.56 o 
   3  17   4        1.69        1.10      0.69 o 
   4  17   4        0.34        1.10      0.69 o 
  -5  18   4        1.79        1.79      0.96 o 
  -4  18   4        5.88        7.98      1.38 o 
  -3  18   4       28.03       27.94      2.34 o 
  -2  18   4        9.83        9.77      1.51 o 
  -1  18   4        2.11        2.34      0.96 o 
   0  18   4        2.33        2.75      0.96 o 
   1  18   4        2.95        1.31      0.62 o 
   2  18   4       13.72       13.68      1.16 o 
   3  18   4       33.35       35.24      1.82 o 
   4  18   4        3.04        3.03      0.96 o 
  -4  19   4       22.24       19.81      2.06 o 
  -3  19   4        2.32        5.37      1.24 o 
  -2  19   4       16.91       20.36      2.06 o 
  -1  19   4        0.00       -0.28      0.83 o 
   0  19   4       29.21       31.51      2.61 o 
   1  19   4       30.48       41.84      3.03 o 
   2  19   4        6.26        7.06      0.92 o 
   3  19   4       12.05       16.65      2.06 o 
  -3  20   4        0.05       -0.41      0.69 o 
  -2  20   4       14.11       14.03      1.79 o 
  -1  20   4        3.84        3.16      0.83 o 
   0  20   4        3.23        2.89      1.10 o 
   1  20   4       17.31       19.54      2.06 o 
   2  20   4        3.26        5.92      1.38 o 
  -1  21   4        1.06        1.51      0.96 o 
   0  21   4        2.83        3.71      1.10 o 
  -9   1   5       69.75       68.33      2.48 o 
  -8   1   5        0.52        0.96      0.49 o 
  -7   1   5       24.85       25.18      1.36 o 
  -6   1   5       68.74       59.80      5.58 o 
  -5   1   5       58.49       61.55      1.85 o 
  -4   1   5      211.25      210.55      3.32 o 
  -3   1   5      378.12      393.29      3.38 o 
  -2   1   5      178.28      172.90      2.06 o 
  -1   1   5      491.55      547.05      5.45 o 
   0   1   5        0.34        1.58      0.39 o 
   1   1   5      315.42      319.98      4.01 o 
   2   1   5      258.92      248.11      5.73 o 
   3   1   5       48.74       41.39      3.03 o 
   4   1   5        2.24        3.51      0.83 o 
   5   1   5      129.64      130.78      2.97 o 
   6   1   5       35.23       33.48      1.60 o 
   7   1   5       15.61       13.84      1.17 o 
   8   1   5        2.48        3.94      1.51 o 
  -9   2   5        1.12        4.02      1.10 o 
  -8   2   5        0.68        1.65      0.58 o 
  -7   2   5       43.11       47.39      1.80 o 
  -6   2   5        0.67        1.51      0.49 o 
  -5   2   5        0.84        0.55      0.41 o 
  -4   2   5        0.23        0.41      0.22 o 
  -3   2   5        0.04        1.43      0.28 o 
  -2   2   5       10.91       12.36      0.48 o 
  -1   2   5       77.51       71.98      1.35 o 
   0   2   5      358.39      367.34     21.67 o 
   1   2   5      106.47      107.44      2.14 o 
   2   2   5      164.17      161.13      3.79 o 
   3   2   5        5.31        5.48      1.44 o 
   4   2   5       49.39       48.25      3.17 o 
   5   2   5        0.13        0.38      0.53 o 
   6   2   5        3.93        5.20      0.78 o 
   7   2   5        1.90        1.82      0.63 o 
  -9   3   5       14.27       13.48      1.58 o 
  -8   3   5       17.05       17.25      1.21 o 
  -7   3   5      120.27      123.43      4.75 o 
  -6   3   5        8.24        8.33      1.03 o 
  -5   3   5      156.32      163.51      3.07 o 
  -4   3   5       40.93       34.13      1.17 o 
  -3   3   5      158.23      185.32      2.19 o 
  -2   3   5      185.14      197.74      2.21 o 
  -1   3   5      223.89      259.01      3.32 o 
   0   3   5      417.46      433.77      7.55 o 
   1   3   5       46.57       37.01      1.31 o 
   2   3   5        0.30        0.83      0.39 o 
   3   3   5      327.08      328.39      6.15 o 
   4   3   5       92.40       86.64      2.29 o 
   5   3   5      123.59      119.95      2.82 o 
   6   3   5       34.17       32.33      1.60 o 
   7   3   5        0.33        0.93      0.53 o 
  -9   4   5       10.70       10.85      1.12 o 
  -8   4   5        0.55       -0.26      0.53 o 
  -7   4   5        0.03        0.89      0.49 o 
  -6   4   5       15.54       14.11      1.72 o 
  -5   4   5        0.44        1.92      0.34 o 
  -4   4   5        6.98        7.24      0.50 o 
  -3   4   5       13.95       13.40      0.61 o 
  -2   4   5       32.14       27.98      0.96 o 
  -1   4   5       24.89       27.42      2.89 o 
   0   4   5      183.61      170.02      3.73 o 
   1   4   5      107.15      122.78      4.89 o 
   2   4   5      103.79       93.79      2.19 o 
   3   4   5       52.53       53.55      1.70 o 
   4   4   5       38.19       32.30      1.45 o 
   5   4   5       54.13       52.21      3.37 o 
   6   4   5       40.10       44.33      1.84 o 
   7   4   5       19.91       19.72      1.31 o 
  -9   5   5        0.00       -0.58      0.58 o 
  -8   5   5        9.26        9.94      0.92 o 
  -7   5   5        7.53        8.64      0.82 o 
  -6   5   5       28.61       24.97      1.21 o 
  -5   5   5        3.68        3.97      0.45 o 
  -4   5   5       62.16       59.50      1.35 o 
  -3   5   5        6.90        5.53      0.42 o 
  -2   5   5      357.67      352.85      3.33 o 
  -1   5   5       61.45       64.73      1.56 o 
   0   5   5      544.12      575.71      8.19 o 
   1   5   5       54.02       48.58      2.34 o 
   2   5   5       83.62       78.91      1.99 o 
   3   5   5        4.21        5.97      0.68 o 
   4   5   5      249.57      249.08      3.99 o 
   5   5   5        8.26        7.70      1.65 o 
   6   5   5       64.36       60.40      2.13 o 
   7   5   5        0.87        1.57      0.63 o 
  -9   6   5        1.27        0.83      0.83 o 
  -8   6   5       18.60       18.33      1.05 o 
  -7   6   5       15.97       16.63      1.06 o 
  -6   6   5        2.38        4.01      1.31 o 
  -5   6   5       66.31       67.62      1.50 o 
  -4   6   5      185.35      190.22      2.48 o 
  -3   6   5        0.11        0.47      0.18 o 
  -2   6   5      296.43      303.91      3.03 o 
  -1   6   5        2.69        1.61      0.26 o 
   0   6   5       98.51       91.35      2.00 o 
   1   6   5        1.21        2.06      0.55 o 
   2   6   5      636.36      628.22      6.62 o 
   3   6   5       95.48       98.08      3.93 o 
   4   6   5       73.00       68.71      2.02 o 
   5   6   5       92.79       86.48      2.41 o 
   6   6   5        3.12        3.44      0.66 o 
   7   6   5        2.94        2.48      1.10 o 
  -9   7   5        0.20        0.63      0.56 o 
  -8   7   5        9.05        8.58      0.90 o 
  -7   7   5        6.04        5.01      1.24 o 
  -6   7   5      162.67      168.21      2.56 o 
  -5   7   5       29.99       27.46      0.97 o 
  -4   7   5      226.05      232.13      2.85 o 
  -3   7   5        0.64        0.84      0.30 o 
  -2   7   5        0.44        1.00      0.23 o 
  -1   7   5       23.07       29.49      0.81 o 
   0   7   5        0.40        0.58      0.23 o 
   1   7   5       28.21       26.84      1.65 o 
   2   7   5       23.84       22.49      2.41 o 
   3   7   5      142.09      131.35     13.16 o 
   4   7   5       41.78       39.81      1.59 o 
   5   7   5       36.88       34.90      2.75 o 
   6   7   5        8.53       13.76      1.79 o 
   7   7   5        6.29        9.22      1.65 o 
  -9   8   5        1.88        2.42      0.68 o 
  -8   8   5       18.26       15.08      0.95 o 
  -7   8   5        2.69        2.06      0.53 o 
  -6   8   5       17.69       16.07      0.79 o 
  -5   8   5       78.75       69.50      1.56 o 
  -4   8   5      101.84       99.49      1.72 o 
  -3   8   5      424.81      409.88      4.86 o 
  -2   8   5        0.04        0.45      0.21 o 
  -1   8   5       35.03       34.00      0.87 o 
   0   8   5       54.80       49.72      1.22 o 
   1   8   5       10.09        8.26      0.96 o 
   2   8   5      351.29      352.30      6.77 o 
   3   8   5       18.59       18.65      1.06 o 
   4   8   5       10.34       12.57      2.41 o 
   5   8   5       11.65       11.40      0.99 o 
   6   8   5       15.21       17.06      1.79 o 
   7   8   5        2.78        3.85      1.24 o 
  -8   9   5        1.98        1.69      1.51 o 
  -7   9   5        0.31        1.38      0.83 o 
  -6   9   5       25.18       24.81      1.31 o 
  -5   9   5       17.06       15.29      0.97 o 
  -4   9   5       78.34       79.30      2.89 o 
  -3   9   5       45.93       42.96      1.51 o 
  -2   9   5       29.78       31.66      0.76 o 
  -1   9   5       42.01       39.72      1.29 o 
   0   9   5       39.83       38.54      1.79 o 
   1   9   5      156.25      140.21      3.86 o 
   2   9   5        2.67        0.69      0.55 o 
   3   9   5      154.25      137.70      2.81 o 
   4   9   5        0.48        1.43      0.46 o 
   5   9   5       14.98       13.62      1.79 o 
   6   9   5        6.45        7.98      1.38 o 
   7   9   5        0.04        1.38      0.96 o 
  -8  10   5        0.10       -0.44      0.63 o 
  -7  10   5        0.22        0.00      0.69 o 
  -6  10   5        3.31        5.36      0.72 o 
  -5  10   5       85.16       76.50      2.24 o 
  -4  10   5        2.21        3.01      0.53 o 
  -3  10   5      439.26      431.71      7.95 o 
  -2  10   5       42.06       36.45      1.07 o 
  -1  10   5      150.12      154.74      2.31 o 
   0  10   5       14.36       13.07      0.86 o 
   1  10   5        1.71        0.83      0.55 o 
   2  10   5       68.00       55.76      2.62 o 
   3  10   5       44.75       52.58      2.62 o 
   4  10   5       51.10       51.48      2.75 o 
   5  10   5      115.13      124.38      4.55 o 
   6  10   5        0.87        1.24      1.10 o 
  -8  11   5       12.13       13.45      1.21 o 
  -7  11   5        1.35        1.34      0.53 o 
  -6  11   5        1.11        0.96      0.49 o 
  -5  11   5        0.00        0.34      0.43 o 
  -4  11   5       20.67       21.88      1.17 o 
  -3  11   5       13.27       10.04      1.58 o 
  -2  11   5       77.89       77.54      1.58 o 
  -1  11   5        0.85        0.74      0.38 o 
   0  11   5       94.14       77.05      8.20 o 
   1  11   5      284.33      274.46      5.66 o 
   2  11   5       44.63       45.97      2.34 o 
   3  11   5      113.61      111.44      3.86 o 
   4  11   5        0.41        1.38      0.96 o 
   5  11   5       15.64       15.27      1.93 o 
   6  11   5        4.67        7.70      1.51 o 
  -8  12   5        0.35       -0.26      1.24 o 
  -7  12   5        2.09        3.21      0.63 o 
  -6  12   5       19.92       20.64      2.13 o 
  -5  12   5       31.68       34.13      1.56 o 
  -4  12   5        8.01        6.68      0.78 o 
  -3  12   5      171.22      158.58      3.17 o 
  -2  12   5        9.70       11.54      0.96 o 
  -1  12   5      299.88      284.44      4.01 o 
   0  12   5        2.31        2.24      1.38 o 
   1  12   5       11.21       10.73      1.10 o 
   2  12   5        8.30        8.81      1.24 o 
   3  12   5      126.52      138.45      4.41 o 
   4  12   5       36.26       42.66      2.61 o 
   5  12   5       34.27       37.30      2.61 o 
   6  12   5        5.91        5.78      1.24 o 
  -7  13   5       24.32       25.06      1.46 o 
  -6  13   5       26.81       28.50      1.56 o 
  -5  13   5        7.25        7.29      0.88 o 
  -4  13   5       40.34       42.43      1.75 o 
  -3  13   5       16.39       14.64      1.17 o 
  -2  13   5      105.89      110.51      3.10 o 
  -1  13   5       35.21       31.69      1.09 o 
   0  13   5      245.51      235.05      4.83 o 
   1  13   5        0.40       -0.49      0.49 o 
   2  13   5       62.51       64.84      2.89 o 
   3  13   5       38.70       39.36      2.48 o 
   4  13   5        2.57        2.20      0.96 o 
   5  13   5       32.32       33.03      2.48 o 
  -7  14   5        2.84        4.39      0.82 o 
  -6  14   5       42.75       42.84      1.90 o 
  -5  14   5       46.30       45.85      2.06 o 
  -4  14   5        2.82        2.40      0.49 o 
  -3  14   5       38.51       33.21      1.51 o 
  -2  14   5       26.83       24.20      1.31 o 
  -1  14   5       58.73       52.65      1.90 o 
   0  14   5        4.91        3.38      0.56 o 
   1  14   5        4.26        6.68      0.76 o 
   2  14   5       23.13       25.46      1.79 o 
   3  14   5      126.91      138.58      4.55 o 
   4  14   5       10.83       12.93      1.51 o 
   5  14   5       37.62       44.31      2.89 o 
  -6  15   5        8.09        7.55      1.03 o 
  -5  15   5        0.06        0.39      0.53 o 
  -4  15   5        0.64        0.55      0.46 o 
  -3  15   5        2.98        5.10      1.03 o 
  -2  15   5       41.85       44.48      1.80 o 
  -1  15   5        0.03        1.52      1.17 o 
   0  15   5        7.69        8.12      1.24 o 
   1  15   5        4.26        3.91      0.63 o 
   2  15   5        0.98        1.38      0.69 o 
   3  15   5       45.65       51.48      2.89 o 
   4  15   5        7.06        8.39      1.38 o 
   5  15   5       28.93       28.76      2.48 o 
  -6  16   5        2.94        3.90      0.89 o 
  -5  16   5        1.28        0.88      0.76 o 
  -4  16   5        2.96        2.61      0.63 o 
  -3  16   5        0.14        0.48      0.62 o 
  -2  16   5       14.64       15.29      1.12 o 
  -1  16   5        4.74        5.02      0.96 o 
   0  16   5        4.19        2.34      0.96 o 
   1  16   5       29.97       29.73      2.34 o 
   2  16   5        4.55        5.47      0.83 o 
   3  16   5        7.59        7.84      1.24 o 
   4  16   5        2.10        0.83      0.83 o 
  -5  17   5        2.28        3.30      1.10 o 
  -4  17   5        5.64        4.39      0.72 o 
  -3  17   5        3.15        3.91      0.72 o 
  -2  17   5       23.36       27.27      1.51 o 
  -1  17   5        0.01       -0.13      0.62 o 
   0  17   5        9.83        9.77      0.96 o 
   1  17   5        9.33        8.53      1.38 o 
   2  17   5       18.83       21.05      2.06 o 
   3  17   5        2.97        0.96      0.69 o 
  -4  18   5       18.11       23.25      2.34 o 
  -3  18   5       70.38       79.85      3.85 o 
  -2  18   5       24.46       24.08      2.20 o 
  -1  18   5       88.22       95.21      2.80 o 
   0  18   5       22.51       20.82      1.39 o 
   1  18   5       25.65       28.76      2.48 o 
   2  18   5        3.95        2.34      0.96 o 
   3  18   5        0.42        0.55      0.69 o 
  -3  19   5        2.63        3.44      1.24 o 
  -2  19   5        2.05        1.24      0.96 o 
  -1  19   5        0.10        1.51      0.83 o 
   0  19   5        1.19        1.65      0.96 o 
   1  19   5       10.12        8.53      1.51 o 
   2  19   5        3.56        6.19      1.51 o 
  -2  20   5       14.70       16.92      1.93 o 
  -1  20   5        0.33       -0.14      0.83 o 
   0  20   5       34.80       38.12      2.89 o 
  -9   0   6       29.78       32.48      2.48 o 
  -8   0   6       53.58       50.93      2.89 o 
  -7   0   6       13.85       13.76      1.51 o 
  -6   0   6       37.11       40.33      2.34 o 
  -5   0   6       38.73       45.70      2.34 o 
  -4   0   6      135.25      131.90      3.86 o 
  -3   0   6       38.83       35.24      1.79 o 
  -2   0   6       80.05       80.19      1.42 o 
  -1   0   6        2.15        0.55      0.41 o 
   0   0   6      144.24      134.43      3.72 o 
   1   0   6      181.70      184.97      4.55 o 
   2   0   6       34.99       41.98      2.20 o 
   3   0   6      126.28      130.35      4.00 o 
   4   0   6      103.21       99.86      3.72 o 
   5   0   6       17.56       18.03      1.65 o 
   6   0   6       22.65       30.00      2.34 o 
   7   0   6        0.81        0.96      0.83 o 
  -9   1   6        0.42        1.58      0.68 o 
  -8   1   6       17.11       21.43      1.36 o 
  -7   1   6        3.86        4.12      0.76 o 
  -6   1   6        2.30        2.66      0.58 o 
  -5   1   6        9.48       11.64      0.96 o 
  -4   1   6       17.43       21.44      1.07 o 
  -3   1   6        8.33        8.38      0.43 o 
  -2   1   6       37.22       35.38      0.70 o 
  -1   1   6        0.30       -0.09      0.26 o 
   0   1   6       33.35       29.66      1.31 o 
   1   1   6       14.91       14.55      0.92 o 
   2   1   6        0.00        0.28      0.43 o 
   3   1   6        3.81        5.37      0.78 o 
   4   1   6        2.76        4.91      0.78 o 
   5   1   6        2.06        1.24      0.58 o 
   6   1   6        0.31        1.58      0.68 o 
   7   1   6        2.46        2.22      0.83 o 
  -9   2   6        6.68        5.09      0.82 o 
  -8   2   6        2.69        3.52      0.61 o 
  -7   2   6       12.18        9.55      0.92 o 
  -6   2   6        0.34        0.73      0.43 o 
  -5   2   6       56.59       56.00      2.07 o 
  -4   2   6       28.73       36.34      0.98 o 
  -3   2   6       59.92       64.62      1.22 o 
  -2   2   6       43.64       42.18      0.98 o 
  -1   2   6        1.02        1.39      0.41 o 
   0   2   6        8.23        6.22      0.76 o 
   1   2   6      318.77      304.34      8.57 o 
   2   2   6      233.09      219.53      3.61 o 
   3   2   6      351.21      346.19      5.53 o 
   4   2   6      266.22      251.62      4.29 o 
   5   2   6       29.01       25.66      1.46 o 
   6   2   6       19.00       19.59      1.41 o 
   7   2   6        0.00        0.46      0.63 o 
  -9   3   6        5.27        4.11      0.82 o 
  -8   3   6       36.64       39.20      1.84 o 
  -7   3   6       47.23       47.31      1.84 o 
  -6   3   6        0.59        0.07      0.49 o 
  -5   3   6       48.14       48.63      1.70 o 
  -4   3   6       47.04       42.51      1.37 o 
  -3   3   6       22.43       21.87      0.75 o 
  -2   3   6       45.20       48.79      1.09 o 
  -1   3   6        3.79        3.81      0.36 o 
   0   3   6      113.14      100.05      3.17 o 
   1   3   6      192.18      191.04      5.10 o 
   2   3   6       56.05       58.76      2.34 o 
   3   3   6       19.30       20.67      1.21 o 
   4   3   6      135.32      130.83      4.48 o 
   5   3   6       15.03       14.27      1.12 o 
   6   3   6       89.25       87.20      2.72 o 
   7   3   6        4.68        6.36      1.17 o 
  -9   4   6        2.36        1.09      1.03 o 
  -8   4   6       16.02       19.19      1.31 o 
  -7   4   6        0.22        1.31      0.58 o 
  -6   4   6        0.40       -0.08      0.43 o 
  -5   4   6        1.75        1.52      0.36 o 
  -4   4   6        4.51        2.77      0.36 o 
  -3   4   6       50.26       50.83      1.17 o 
  -2   4   6      361.11      370.76      3.56 o 
  -1   4   6       15.78       13.45      0.96 o 
   0   4   6      171.57      157.23      4.00 o 
   1   4   6        5.60        6.42      0.68 o 
   2   4   6       61.97       61.30      1.90 o 
   3   4   6        1.19        0.76      0.39 o 
   4   4   6       48.49       49.15      1.93 o 
   5   4   6        0.05        0.31      0.53 o 
   6   4   6       14.58       18.60      1.35 o 
   7   4   6       40.87       42.81      2.96 o 
  -9   5   6        5.14        3.84      0.72 o 
  -8   5   6       37.79       41.62      1.88 o 
  -7   5   6       49.23       50.59      2.00 o 
  -6   5   6       83.35       83.00      2.38 o 
  -5   5   6       48.03       46.75      1.25 o 
  -4   5   6        2.49        2.31      0.34 o 
  -3   5   6       22.04       21.38      0.80 o 
  -2   5   6        0.01        1.00      0.30 o 
  -1   5   6       16.80       14.04      0.94 o 
   0   5   6       74.08       77.01      1.78 o 
   1   5   6      106.11       95.55      4.20 o 
   2   5   6       19.11       17.05      1.51 o 
   3   5   6       14.04       12.95      1.03 o 
   4   5   6       70.03       66.16      2.96 o 
   5   5   6        3.24        2.49      0.53 o 
   6   5   6       63.61       67.18      2.37 o 
   7   5   6        0.00        0.83      0.58 o 
  -9   6   6        0.47       -0.55      0.63 o 
  -8   6   6        0.00       -0.41      0.58 o 
  -7   6   6       20.12       21.80      1.31 o 
  -6   6   6        0.16        0.07      0.39 o 
  -5   6   6       29.07       30.80      1.07 o 
  -4   6   6        0.09        0.28      0.29 o 
  -3   6   6       78.91       76.76      1.50 o 
  -2   6   6       70.86       75.40      1.57 o 
  -1   6   6       35.81       29.20      1.33 o 
   0   6   6       27.64       32.03      1.16 o 
   1   6   6        3.74        3.71      0.96 o 
   2   6   6        0.08       -0.43      0.43 o 
   3   6   6       11.47       14.58      1.38 o 
   4   6   6        1.13        2.12      0.63 o 
   5   6   6        2.33        0.63      0.76 o 
   6   6   6       18.57       21.31      1.39 o 
  -8   7   6        1.92        2.33      0.63 o 
  -7   7   6       61.08       61.15      2.12 o 
  -6   7   6        0.70        1.72      0.50 o 
  -5   7   6      249.73      239.61      3.20 o 
  -4   7   6      141.12      129.54      2.16 o 
  -3   7   6       15.97       17.91      0.76 o 
  -2   7   6      172.41      159.17      2.25 o 
  -1   7   6      478.82      442.63      6.15 o 
   0   7   6       67.07       72.44      1.69 o 
   1   7   6      398.41      369.21      6.91 o 
   2   7   6       34.27       29.53      2.13 o 
   3   7   6      127.42      128.10      2.87 o 
   4   7   6        0.69        1.49      0.56 o 
   5   7   6        0.61        0.73      0.56 o 
   6   7   6       14.28       17.20      1.93 o 
  -8   8   6        3.62        5.09      1.24 o 
  -7   8   6       10.47       14.45      1.65 o 
  -6   8   6       43.49       44.90      1.74 o 
  -5   8   6        9.34       11.24      0.96 o 
  -4   8   6       33.25       32.22      1.49 o 
  -3   8   6       29.45       31.72      0.98 o 
  -2   8   6       92.23       87.43      1.40 o 
  -1   8   6      139.86      150.34      2.48 o 
   0   8   6      243.97      240.96      5.24 o 
   1   8   6      275.63      255.53      5.66 o 
   2   8   6       23.98       24.22      1.79 o 
   3   8   6      159.11      146.30      4.48 o 
   4   8   6        5.63        5.61      1.24 o 
   5   8   6       11.60       10.61      0.99 o 
   6   8   6        3.35        3.99      1.10 o 
  -8   9   6        1.74        1.79      0.83 o 
  -7   9   6       23.61       20.92      1.93 o 
  -6   9   6       25.74       27.13      1.51 o 
  -5   9   6      253.45      241.69      4.18 o 
  -4   9   6       57.16       58.94      1.84 o 
  -3   9   6       38.83       34.74      1.12 o 
  -2   9   6        1.71        2.69      0.42 o 
  -1   9   6      273.82      269.54      5.22 o 
   0   9   6      124.74      116.43      3.44 o 
   1   9   6      167.46      160.88      4.41 o 
   2   9   6       64.74       65.26      2.89 o 
   3   9   6       63.87       69.94      3.30 o 
   4   9   6       34.85       33.52      1.93 o 
   5   9   6        7.86        9.36      1.51 o 
   6   9   6        0.14        1.93      1.10 o 
  -8  10   6        7.48        6.19      1.24 o 
  -7  10   6        6.26        5.96      1.79 o 
  -6  10   6       13.16       11.43      0.97 o 
  -5  10   6       54.65       49.60      1.90 o 
  -4  10   6        2.92        1.30      0.43 o 
  -3  10   6      341.77      305.84      4.59 o 
  -2  10   6      136.19      143.15      3.16 o 
  -1  10   6        0.21        0.32      0.37 o 
   0  10   6      165.40      156.21      3.10 o 
   1  10   6      290.99      280.65      6.07 o 
   2  10   6       21.61       21.47      1.79 o 
   3  10   6      172.38      166.64      5.10 o 
   4  10   6        0.47        1.38      0.96 o 
   5  10   6       52.66       51.48      3.03 o 
   6  10   6       26.74       29.72      2.61 o 
  -7  11   6        2.21        2.50      1.03 o 
  -6  11   6       11.10       12.49      1.02 o 
  -5  11   6       11.12       10.37      0.92 o 
  -4  11   6        1.90        2.16      0.49 o 
  -3  11   6       19.32       18.27      1.12 o 
  -2  11   6       19.73       18.34      0.85 o 
  -1  11   6       23.74       23.15      0.95 o 
   0  11   6       42.31       41.83      1.59 o 
   1  11   6        1.40        2.06      0.83 o 
   2  11   6       13.38       16.51      1.65 o 
   3  11   6        2.80        6.19      1.24 o 
   4  11   6        0.51        1.79      0.83 o 
   5  11   6        8.62        9.77      1.51 o 
  -7  12   6       10.01       10.13      1.51 o 
  -6  12   6        1.22        0.79      0.53 o 
  -5  12   6       52.53       53.25      2.06 o 
  -4  12   6        4.59        7.27      1.31 o 
  -3  12   6        8.69       11.12      0.92 o 
  -2  12   6      134.20      141.55      3.31 o 
  -1  12   6      120.17      117.11      2.18 o 
   0  12   6       94.09      100.19      2.51 o 
   1  12   6       98.95       84.84      3.31 o 
   2  12   6       11.57       13.76      1.51 o 
   3  12   6        0.15        0.96      0.83 o 
   4  12   6        1.13        2.20      0.96 o 
   5  12   6        3.77        5.78      1.24 o 
  -7  13   6       13.98       15.07      1.79 o 
  -6  13   6        0.55        0.03      0.53 o 
  -5  13   6        2.15        2.65      0.72 o 
  -4  13   6       25.93       23.15      1.36 o 
  -3  13   6       17.46       14.92      1.12 o 
  -2  13   6      111.48      103.61      2.73 o 
  -1  13   6       58.26       54.20      2.96 o 
   0  13   6       76.65       69.89      2.12 o 
   1  13   6       20.04       22.31      2.13 o 
   2  13   6       35.20       34.13      2.34 o 
   3  13   6       16.39       19.81      1.79 o 
   4  13   6       12.88       13.48      1.65 o 
   5  13   6        3.50        4.82      1.38 o 
  -6  14   6        1.37        0.48      0.49 o 
  -5  14   6       19.18       21.37      1.41 o 
  -4  14   6        0.19        0.91      0.55 o 
  -3  14   6       68.49       74.59      2.38 o 
  -2  14   6        3.17        2.81      0.63 o 
  -1  14   6       14.05       15.07      1.17 o 
   0  14   6        0.57        0.85      0.46 o 
   1  14   6        5.12        6.59      0.79 o 
   2  14   6       34.43       33.30      2.20 o 
   3  14   6        7.17        9.91      1.38 o 
   4  14   6       26.12       30.96      2.48 o 
  -6  15   6        0.60       -0.68      0.68 o 
  -5  15   6        1.15        0.34      0.49 o 
  -4  15   6        0.00       -0.21      0.49 o 
  -3  15   6        3.42        3.30      1.10 o 
  -2  15   6        1.11        1.10      0.53 o 
  -1  15   6        0.05        0.48      0.49 o 
   0  15   6        0.68        0.55      0.69 o 
   1  15   6       18.40       21.28      2.00 o 
   2  15   6        5.85        7.98      1.24 o 
   3  15   6        0.27        1.10      0.83 o 
   4  15   6        1.42        3.03      1.10 o 
  -5  16   6        9.26       10.11      1.02 o 
  -4  16   6        6.90        7.55      0.92 o 
  -3  16   6       14.01       11.27      1.02 o 
  -2  16   6        5.07        5.67      1.17 o 
  -1  16   6        5.11        7.34      0.92 o 
   0  16   6       12.00       13.53      1.16 o 
   1  16   6        0.72        0.41      0.83 o 
   2  16   6        0.65        0.22      0.56 o 
   3  16   6        1.07        0.41      0.69 o 
  -4  17   6       52.14       53.78      2.19 o 
  -3  17   6        0.07        0.40      0.63 o 
  -2  17   6       50.72       46.95      2.04 o 
  -1  17   6       14.46       16.28      1.25 o 
   0  17   6        7.56        7.50      0.96 o 
   1  17   6        1.49        0.83      0.83 o 
   2  17   6        3.66        5.23      1.24 o 
  -3  18   6        1.41        2.74      0.63 o 
  -2  18   6        2.02        3.28      1.03 o 
  -1  18   6        8.11       11.42      1.24 o 
   0  18   6        6.34        7.45      1.51 o 
   1  18   6        1.58        3.99      1.10 o 
  -1  19   6       13.23       16.51      2.06 o 
  -9   1   7        1.10        1.72      0.96 o 
  -8   1   7        0.01       -0.43      0.53 o 
  -7   1   7       11.26        9.69      1.02 o 
  -6   1   7       51.09       54.37      2.04 o 
  -5   1   7       18.28       17.45      1.12 o 
  -4   1   7      116.67      113.98      2.68 o 
  -3   1   7       26.29       23.42      1.17 o 
  -2   1   7        3.19        2.23      0.49 o 
  -1   1   7       32.51       36.53      1.41 o 
   0   1   7      275.27      251.02      4.15 o 
   1   1   7      183.59      179.92      3.46 o 
   2   1   7      620.19      542.55      6.66 o 
   3   1   7        9.04        9.81      0.92 o 
   4   1   7       95.23       85.70      2.58 o 
   5   1   7       22.09       20.62      1.51 o 
   6   1   7        7.51        7.64      1.02 o 
  -8   2   7        2.00        1.95      0.63 o 
  -7   2   7        0.89        1.14      1.24 o 
  -6   2   7       75.17       79.88      2.48 o 
  -5   2   7       59.48       61.38      2.48 o 
  -4   2   7        0.21        1.72      0.55 o 
  -3   2   7      156.81      152.08      2.97 o 
  -2   2   7       43.60       38.17      1.00 o 
  -1   2   7      352.93      365.58      4.79 o 
   0   2   7       83.25       73.49      2.14 o 
   1   2   7       10.91       10.37      1.86 o 
   2   2   7       14.05       17.74      1.26 o 
   3   2   7       48.99       43.61      1.75 o 
   4   2   7        0.53        3.00      0.72 o 
   5   2   7        0.15       -0.62      0.62 o 
   6   2   7        6.98        9.27      1.02 o 
  -8   3   7        8.83       11.49      1.12 o 
  -7   3   7       10.86       11.48      1.12 o 
  -6   3   7        0.11        0.83      0.58 o 
  -5   3   7       64.17       56.77      1.94 o 
  -4   3   7        9.27        8.95      1.38 o 
  -3   3   7      143.36      134.56      3.93 o 
  -2   3   7        1.24        0.90      0.37 o 
  -1   3   7       83.90       81.94      2.14 o 
   0   3   7       54.43       49.42      2.34 o 
   1   3   7       44.38       46.28      1.75 o 
   2   3   7      131.09      121.70      2.92 o 
   3   3   7        2.74        6.44      0.83 o 
   4   3   7       38.57       40.17      1.80 o 
   5   3   7        0.04        0.00      0.53 o 
   6   3   7        0.26        0.62      0.58 o 
  -8   4   7        0.95        1.94      0.76 o 
  -7   4   7       74.98       84.36      3.65 o 
  -6   4   7        0.54        0.28      0.46 o 
  -5   4   7        1.97        0.95      0.89 o 
  -4   4   7        0.08       -0.17      0.48 o 
  -3   4   7      292.45      266.00      3.11 o 
  -2   4   7        1.71        0.11      0.30 o 
  -1   4   7      831.07      820.31      5.68 o 
   0   4   7       26.33       23.67      1.38 o 
   1   4   7      270.83      262.37      7.45 o 
   2   4   7        0.16        0.28      0.55 o 
   3   4   7       12.02        9.78      1.10 o 
   4   4   7       26.91       20.98      1.35 o 
   5   4   7        0.50        0.07      0.49 o 
   6   4   7        0.96        1.40      0.56 o 
  -8   5   7        0.28        1.49      0.66 o 
  -7   5   7       18.94       20.42      1.29 o 
  -6   5   7       42.75       42.09      1.74 o 
  -5   5   7       22.71       21.94      2.06 o 
  -4   5   7       31.00       34.67      1.45 o 
  -3   5   7       44.57       43.01      1.17 o 
  -2   5   7        0.15        0.45      0.35 o 
  -1   5   7        9.53        9.85      0.64 o 
   0   5   7        0.00       -0.53      0.53 o 
   1   5   7       19.78       22.57      1.79 o 
   2   5   7       27.89       19.97      1.21 o 
   3   5   7        7.06        4.51      0.78 o 
   4   5   7        0.27        1.32      0.76 o 
   5   5   7        5.12        7.09      0.92 o 
   6   5   7        0.13        0.41      0.58 o 
  -8   6   7        3.03        4.61      0.96 o 
  -7   6   7       80.50       82.46      2.51 o 
  -6   6   7        1.22        1.16      0.46 o 
  -5   6   7       14.92       11.55      0.92 o 
  -4   6   7      154.84      159.32      2.86 o 
  -3   6   7      170.30      157.62      2.51 o 
  -2   6   7      160.53      166.39      2.41 o 
  -1   6   7      338.03      317.85      3.12 o 
   0   6   7        3.10        4.43      0.76 o 
   1   6   7      168.73      160.60      4.55 o 
   2   6   7        8.13        4.71      1.03 o 
   3   6   7       20.93       18.85      2.34 o 
   4   6   7        3.09        3.77      0.72 o 
   5   6   7        6.81        7.13      0.92 o 
   6   6   7        3.02        2.57      0.72 o 
  -8   7   7        0.09        1.65      0.96 o 
  -7   7   7        0.54        3.03      1.24 o 
  -6   7   7        3.95        4.13      1.10 o 
  -5   7   7        4.63        6.16      0.76 o 
  -4   7   7       74.39       74.11      1.63 o 
  -3   7   7       47.15       45.77      1.26 o 
  -2   7   7        6.48        6.53      0.57 o 
  -1   7   7       23.80       22.01      1.11 o 
   0   7   7       16.15       15.72      0.86 o 
   1   7   7        5.46        4.68      0.96 o 
   2   7   7        6.70        3.99      0.83 o 
   3   7   7        1.11        0.56      0.89 o 
   4   7   7        0.15        0.60      0.53 o 
   5   7   7        3.46        4.47      0.82 o 
  -8   8   7        1.95        2.75      1.10 o 
  -7   8   7       29.03       31.93      2.48 o 
  -6   8   7        7.65        9.36      1.38 o 
  -5   8   7       23.67       24.26      1.05 o 
  -4   8   7       32.34       34.75      1.18 o 
  -3   8   7      134.77      119.88      2.34 o 
  -2   8   7       34.48       31.18      2.96 o 
  -1   8   7      253.41      234.70      3.23 o 
   0   8   7       11.42       11.01      1.24 o 
   1   8   7       90.83       80.84      3.31 o 
   2   8   7        0.80        0.69      0.55 o 
   3   8   7        1.53        2.52      0.63 o 
   4   8   7        4.73        6.45      0.82 o 
   5   8   7       35.68       34.54      1.80 o 
  -7   9   7        7.58        9.49      1.51 o 
  -6   9   7        5.43        4.13      1.10 o 
  -5   9   7        7.41        5.61      0.66 o 
  -4   9   7        0.22        0.83      0.49 o 
  -3   9   7       28.43       30.90      1.45 o 
  -2   9   7        6.95        7.25      1.17 o 
  -1   9   7        6.22        9.58      0.79 o 
   0   9   7        1.48        0.28      0.55 o 
   1   9   7        0.57        1.93      0.83 o 
   2   9   7       14.41       12.66      1.38 o 
   3   9   7        9.40        9.77      1.38 o 
   4   9   7       37.20       29.91      1.60 o 
   5   9   7        0.03        1.10      0.96 o 
  -7  10   7        1.78        0.00      0.83 o 
  -6  10   7       15.13       17.19      1.21 o 
  -5  10   7        0.00        0.11      0.55 o 
  -4  10   7        0.48        0.83      0.39 o 
  -3  10   7       46.43       46.71      1.93 o 
  -2  10   7       62.33       58.42      1.59 o 
  -1  10   7       24.38       25.44      1.06 o 
   0  10   7        3.39        1.95      0.49 o 
   1  10   7        2.91        2.89      0.83 o 
   2  10   7       12.96       13.62      1.51 o 
   3  10   7       25.21       27.66      2.20 o 
   4  10   7        1.57        3.30      1.10 o 
   5  10   7        2.17        3.03      1.10 o 
  -7  11   7       29.96       32.06      2.48 o 
  -6  11   7       26.34       24.13      1.41 o 
  -5  11   7        2.97        4.18      0.66 o 
  -4  11   7       19.97       21.27      1.31 o 
  -3  11   7        0.66        0.58      0.43 o 
  -2  11   7       23.86       27.00      1.11 o 
  -1  11   7       12.27       13.60      0.84 o 
   0  11   7       10.71        9.87      1.51 o 
   1  11   7        3.48        4.82      0.96 o 
   2  11   7        1.16        0.83      0.69 o 
   3  11   7        1.42        2.61      0.96 o 
   4  11   7       19.03       20.64      2.06 o 
  -6  12   7        0.09       -0.18      0.53 o 
  -5  12   7        2.59        2.12      0.63 o 
  -4  12   7       32.49       33.42      1.60 o 
  -3  12   7        1.10        0.60      0.96 o 
  -2  12   7       30.44       28.39      1.51 o 
  -1  12   7       18.99       18.73      1.23 o 
   0  12   7       44.03       43.89      4.54 o 
   1  12   7       41.70       42.12      2.48 o 
   2  12   7        1.30        1.24      0.83 o 
   3  12   7        6.19        5.09      1.10 o 
   4  12   7        7.04        8.26      1.38 o 
  -6  13   7        4.73        2.93      1.51 o 
  -5  13   7        1.87        3.75      0.72 o 
  -4  13   7       10.28       14.42      1.17 o 
  -3  13   7        0.01        0.34      0.49 o 
  -2  13   7       26.94       25.55      1.46 o 
  -1  13   7        3.93        2.97      0.63 o 
   0  13   7        1.13        1.86      0.58 o 
   1  13   7        4.75        4.61      0.76 o 
   2  13   7        1.25        1.51      0.96 o 
   3  13   7       23.02       25.46      2.20 o 
  -5  14   7        2.80        2.17      0.63 o 
  -4  14   7       66.83       67.45      5.71 o 
  -3  14   7        0.23       -0.07      0.49 o 
  -2  14   7       11.68        9.64      0.97 o 
  -1  14   7        7.71       11.77      1.07 o 
   0  14   7        9.95        8.78      0.86 o 
   1  14   7        0.86        1.96      0.56 o 
   2  14   7        2.97        4.40      1.10 o 
   3  14   7        0.02        1.24      0.83 o 
  -5  15   7        0.00        0.34      0.76 o 
  -4  15   7       20.38       19.72      1.41 o 
  -3  15   7        0.79        1.39      0.76 o 
  -2  15   7       40.49       40.45      1.90 o 
  -1  15   7        1.85        1.38      0.58 o 
   0  15   7        6.76        8.32      1.10 o 
   1  15   7        4.15        5.24      0.78 o 
   2  15   7       39.00       41.25      2.08 o 
  -4  16   7       38.16       44.42      2.04 o 
  -3  16   7       31.91       33.49      1.80 o 
  -2  16   7       16.10       18.37      1.31 o 
  -1  16   7        0.28        0.66      0.96 o 
   0  16   7        0.10       -0.21      0.58 o 
   1  16   7        1.22        3.30      1.10 o 
  -3  17   7        0.52        2.48      0.66 o 
  -2  17   7       16.62       15.73      1.31 o 
  -1  17   7        0.06        0.13      1.17 o 
   0  17   7        9.60        8.98      1.06 o 
  -8   0   8       13.41       15.82      1.79 o 
  -7   0   8      110.46      110.73      4.54 o 
  -6   0   8       27.25       26.97      2.06 o 
  -5   0   8      299.35      294.95      6.90 o 
  -4   0   8        1.96        1.65      0.69 o 
  -3   0   8      317.49      327.26      6.90 o 
  -2   0   8        8.05        8.12      1.10 o 
  -1   0   8       11.58       14.03      1.24 o 
   0   0   8      191.90      178.70      5.10 o 
   1   0   8       13.94       14.31      1.65 o 
   2   0   8       10.80        7.71      1.24 o 
   3   0   8       31.32       30.41      2.20 o 
   4   0   8       36.58       42.25      2.75 o 
   5   0   8        0.01        0.28      0.83 o 
  -8   1   8        0.07       -0.35      0.83 o 
  -7   1   8        6.98        9.41      1.12 o 
  -6   1   8        4.37        4.07      0.72 o 
  -5   1   8       14.39       18.62      1.31 o 
  -4   1   8        3.78        3.04      1.86 o 
  -3   1   8       26.85       33.41      2.41 o 
  -2   1   8       28.67       29.05      1.36 o 
  -1   1   8        3.32        3.10      0.62 o 
   0   1   8       27.69       22.60      4.40 o 
   1   1   8       35.95       27.28      3.44 o 
   2   1   8        1.31        2.15      0.83 o 
   3   1   8       10.29        6.55      0.88 o 
   4   1   8        8.10        7.59      0.96 o 
   5   1   8        0.17        0.75      0.63 o 
  -8   2   8        1.20        1.14      1.65 o 
  -7   2   8       68.48       67.46      2.48 o 
  -6   2   8        4.08        4.83      0.78 o 
  -5   2   8      290.61      277.91      7.73 o 
  -4   2   8       15.41       16.50      1.12 o 
  -3   2   8      196.95      191.74      3.60 o 
  -2   2   8       31.22       33.96      1.51 o 
  -1   2   8        1.00        1.76      0.43 o 
   0   2   8       85.24       78.08      3.31 o 
   1   2   8        2.15        1.70      0.56 o 
   2   2   8       15.52       10.45      1.02 o 
   3   2   8        5.38        2.84      0.76 o 
   4   2   8        1.91        2.43      0.76 o 
   5   2   8       26.41       21.33      1.51 o 
  -8   3   8        9.01       11.25      1.17 o 
  -7   3   8        1.13        1.71      1.03 o 
  -6   3   8       15.72       18.22      3.16 o 
  -5   3   8       16.88       17.35      1.26 o 
  -4   3   8        1.01        1.26      0.53 o 
  -3   3   8      179.19      164.92      3.72 o 
  -2   3   8      141.44      137.41      2.96 o 
  -1   3   8       97.05       92.34      2.01 o 
   0   3   8      179.13      163.70      8.20 o 
   1   3   8        6.87        5.91      1.44 o 
   2   3   8        0.82        0.53      0.53 o 
   3   3   8        0.84        0.90      0.69 o 
   4   3   8        0.57        0.34      0.49 o 
   5   3   8        0.01        0.58      0.53 o 
  -8   4   8        0.48        0.84      0.76 o 
  -7   4   8       12.83       15.20      1.21 o 
  -6   4   8        0.49        0.41      0.53 o 
  -5   4   8       76.51       76.67      2.33 o 
  -4   4   8       45.90       46.11      1.80 o 
  -3   4   8        7.97        9.29      0.92 o 
  -2   4   8       80.66       82.65      2.27 o 
  -1   4   8        4.44        3.57      0.40 o 
   0   4   8        0.28        2.34      0.58 o 
   1   4   8        0.98        2.75      0.83 o 
   2   4   8        0.00        0.28      0.49 o 
   3   4   8        0.02       -0.41      0.53 o 
   4   4   8        2.13        3.92      0.78 o 
   5   4   8        0.55        0.79      0.62 o 
  -8   5   8        7.88        9.73      1.31 o 
  -7   5   8        4.68        5.99      0.86 o 
  -6   5   8        1.17        1.44      0.49 o 
  -5   5   8       48.14       45.92      1.84 o 
  -4   5   8        3.96        4.39      0.72 o 
  -3   5   8      224.59      216.10      3.83 o 
  -2   5   8       48.26       44.06      1.68 o 
  -1   5   8       42.90       37.19      1.06 o 
   0   5   8      151.95      143.44      3.00 o 
   1   5   8        9.00       11.28      1.51 o 
   2   5   8       92.16       88.89      2.68 o 
   3   5   8        2.55        2.69      0.72 o 
   4   5   8       27.01       26.36      1.60 o 
   5   5   8        4.88        3.74      0.78 o 
  -7   6   8        1.48        0.96      0.69 o 
  -6   6   8        0.23       -0.53      0.53 o 
  -5   6   8       26.28       30.70      1.51 o 
  -4   6   8        0.59        0.98      0.96 o 
  -3   6   8       69.86       74.49      2.21 o 
  -2   6   8       79.71       72.77      1.65 o 
  -1   6   8        2.08        1.77      0.38 o 
   0   6   8       18.04       18.14      1.06 o 
   1   6   8        4.71        3.58      0.96 o 
   2   6   8        1.55        2.61      0.96 o 
   3   6   8        1.51        4.07      0.96 o 
   4   6   8        0.63        0.25      0.53 o 
  -7   7   8        0.01       -0.55      0.96 o 
  -6   7   8        0.25        0.13      0.48 o 
  -5   7   8       45.33       47.13      1.84 o 
  -4   7   8       17.01       16.45      1.16 o 
  -3   7   8       26.13       28.48      1.93 o 
  -2   7   8        7.73        6.82      0.72 o 
  -1   7   8        5.01        5.16      0.60 o 
   0   7   8        0.03        0.28      0.83 o 
   1   7   8       16.60       18.03      1.65 o 
   2   7   8        9.92       15.27      1.65 o 
   3   7   8       37.06       40.04      1.95 o 
   4   7   8        0.14        0.34      0.58 o 
  -7   8   8        1.81        0.41      0.83 o 
  -6   8   8        0.80       -0.41      0.83 o 
  -5   8   8       10.17        9.36      1.51 o 
  -4   8   8        6.39        5.09      1.10 o 
  -3   8   8       23.47       21.74      1.93 o 
  -2   8   8        1.45        1.68      0.53 o 
  -1   8   8       20.24       21.81      1.00 o 
   0   8   8        9.52       14.31      1.38 o 
   1   8   8        9.91        7.84      1.24 o 
   2   8   8        0.88        1.51      0.83 o 
   3   8   8        5.02        9.08      1.51 o 
   4   8   8        0.84        0.11      0.56 o 
  -7   9   8        0.01       -0.83      0.83 o 
  -6   9   8        2.36        5.09      1.24 o 
  -5   9   8       14.68       16.65      1.79 o 
  -4   9   8       21.31       19.68      1.93 o 
  -3   9   8        1.41        0.88      0.55 o 
  -2   9   8       61.24       61.85      2.12 o 
  -1   9   8        0.31        0.26      0.42 o 
   0   9   8        1.39        0.96      0.49 o 
   1   9   8        1.25        3.30      0.96 o 
   2   9   8        0.00        0.83      0.83 o 
   3   9   8       17.84       21.88      2.06 o 
   4   9   8        0.16        0.00      0.83 o 
  -6  10   8        6.80        7.29      1.38 o 
  -5  10   8        3.15        3.58      1.10 o 
  -4  10   8        1.52        0.96      0.83 o 
  -3  10   8       15.20       12.81      1.02 o 
  -2  10   8       50.16       54.68      2.04 o 
  -1  10   8       75.16       74.87      1.90 o 
   0  10   8       27.53       25.67      1.36 o 
   1  10   8        4.90        2.89      0.96 o 
   2  10   8        4.42        2.20      0.96 o 
   3  10   8        0.80        1.65      0.83 o 
  -6  11   8       20.68       21.33      2.20 o 
  -5  11   8       26.05       28.76      2.34 o 
  -4  11   8       27.83       25.73      1.45 o 
  -3  11   8       55.51       59.14      2.18 o 
  -2  11   8       13.24       10.93      1.02 o 
  -1  11   8        1.97        3.07      0.82 o 
   0  11   8        2.94        1.69      0.53 o 
   1  11   8       30.63       35.37      2.34 o 
   2  11   8        0.21        0.14      0.69 o 
   3  11   8        7.87        4.68      1.10 o 
  -5  12   8       17.33       19.81      2.06 o 
  -4  12   8       18.52       17.87      1.25 o 
  -3  12   8        0.17        1.40      0.63 o 
  -2  12   8        1.47        2.53      0.72 o 
  -1  12   8        1.81        2.00      0.48 o 
   0  12   8        0.67        0.42      0.56 o 
   1  12   8       17.86       18.97      1.35 o 
   2  12   8        1.10        2.34      0.83 o 
   3  12   8        0.23        0.55      0.96 o 
  -5  13   8        0.80        1.24      0.96 o 
  -4  13   8        1.51        2.47      0.72 o 
  -3  13   8       35.54       39.74      1.84 o 
  -2  13   8        0.01        0.83      0.53 o 
  -1  13   8       10.05       13.19      1.44 o 
   0  13   8        0.66        1.10      0.83 o 
   1  13   8        0.41        0.68      1.38 o 
   2  13   8        3.39        2.34      0.96 o 
  -4  14   8       19.64       20.69      1.41 o 
  -3  14   8        1.78        0.88      0.53 o 
  -2  14   8       22.56       25.13      2.34 o 
  -1  14   8       27.33       33.49      1.80 o 
   0  14   8        0.00       -0.63      0.63 o 
   1  14   8        3.94        3.79      0.78 o 
  -3  15   8       12.64       14.57      1.25 o 
  -2  15   8        0.59        1.25      0.56 o 
  -1  15   8        6.04        7.09      1.02 o 
   0  15   8       17.89       17.11      1.41 o 
  -7   1   9      107.69      113.02      5.92 o 
  -6   1   9       45.09       49.13      2.09 o 
  -5   1   9      130.97      129.30      3.26 o 
  -4   1   9        4.95        3.84      0.58 o 
  -3   1   9        3.77        5.45      0.72 o 
  -2   1   9       14.06       14.65      1.07 o 
  -1   1   9        1.75        0.29      0.48 o 
   0   1   9        8.46        8.23      0.86 o 
   1   1   9        0.00        2.05      0.72 o 
   2   1   9       33.76       33.49      1.80 o 
   3   1   9       14.49       13.23      1.24 o 
   4   1   9        0.42        1.03      0.68 o 
  -7   2   9       32.21       40.30      2.55 o 
  -6   2   9        2.50        3.64      0.82 o 
  -5   2   9       13.80       16.96      1.31 o 
  -4   2   9       11.89       12.73      0.97 o 
  -3   2   9        1.00        1.19      1.10 o 
  -2   2   9       10.28       12.00      0.97 o 
  -1   2   9        2.04        2.35      0.63 o 
   0   2   9        2.97        3.88      0.62 o 
   1   2   9       21.24       16.72      1.26 o 
   2   2   9        3.20        3.92      0.83 o 
   3   2   9        9.67       10.15      1.12 o 
   4   2   9        0.07        1.37      0.72 o 
  -7   3   9       51.47       57.31      5.44 o 
  -6   3   9        7.51        9.86      1.51 o 
  -5   3   9       22.47       20.85      1.72 o 
  -4   3   9        1.07        0.11      0.55 o 
  -3   3   9        4.27        2.71      0.56 o 
  -2   3   9        7.99        8.33      1.51 o 
  -1   3   9       15.88       10.22      0.92 o 
   0   3   9        0.06       -0.14      0.55 o 
   1   3   9        0.26        1.79      0.83 o 
   2   3   9        0.84       -0.14      1.10 o 
   3   3   9        0.16        1.37      0.72 o 
   4   3   9        5.84        6.84      1.02 o 
  -7   4   9       25.16       28.74      1.74 o 
  -6   4   9        6.53        5.87      0.88 o 
  -5   4   9        5.55        5.93      0.78 o 
  -4   4   9       38.12       34.66      1.60 o 
  -3   4   9        0.11       -0.35      0.43 o 
  -2   4   9       77.43       70.90      2.27 o 
  -1   4   9       18.89       18.62      1.21 o 
   0   4   9        3.32        1.36      0.96 o 
   1   4   9        1.75        2.89      1.10 o 
   2   4   9        0.13        1.03      0.58 o 
   3   4   9       17.60       19.86      1.46 o 
   4   4   9        2.77        1.46      0.69 o 
  -7   5   9       10.27       13.38      1.17 o 
  -6   5   9        0.04        1.02      0.63 o 
  -5   5   9       23.15       25.56      1.46 o 
  -4   5   9       40.37       46.90      2.27 o 
  -3   5   9       44.69       47.93      1.88 o 
  -2   5   9       11.44       13.37      1.24 o 
  -1   5   9       21.10       22.22      1.08 o 
   0   5   9       10.92       13.53      2.68 o 
   1   5   9        1.50        2.48      1.10 o 
   2   5   9        5.59        6.19      1.24 o 
   3   5   9        6.55        6.20      0.97 o 
  -6   6   9       23.70       24.56      1.51 o 
  -5   6   9       10.57       14.23      1.12 o 
  -4   6   9       86.21       87.36      2.61 o 
  -3   6   9        0.04        0.36      0.46 o 
  -2   6   9       17.86       14.04      1.65 o 
  -1   6   9       20.15       19.49      1.72 o 
   0   6   9        0.58        0.69      0.83 o 
   1   6   9        7.79        7.29      1.38 o 
   2   6   9        0.32        0.55      0.83 o 
   3   6   9        6.87        9.70      1.12 o 
  -6   7   9       13.09       13.35      1.79 o 
  -5   7   9        7.61        7.84      1.51 o 
  -4   7   9       24.96       22.71      2.06 o 
  -3   7   9        1.62        2.06      0.83 o 
  -2   7   9        8.37        5.23      1.24 o 
  -1   7   9       14.64       16.97      1.21 o 
   0   7   9        4.27        5.37      1.24 o 
   1   7   9        3.05        4.13      0.96 o 
   2   7   9        0.23       -0.69      0.83 o 
   3   7   9        2.36        3.85      1.24 o 
  -6   8   9        6.05        7.98      1.51 o 
  -5   8   9       11.88       15.41      1.79 o 
  -4   8   9       30.83       36.47      2.61 o 
  -3   8   9        3.68        2.61      0.96 o 
  -2   8   9       11.98       12.66      1.65 o 
  -1   8   9        0.36        0.14      0.49 o 
   0   8   9       14.16       14.80      2.06 o 
   1   8   9        2.41        1.51      0.83 o 
   2   8   9        0.09        0.55      0.69 o 
   3   8   9       16.22       18.44      2.06 o 
  -6   9   9       22.41       24.08      2.34 o 
  -5   9   9        5.69        9.22      1.65 o 
  -4   9   9       12.85       16.79      1.93 o 
  -3   9   9        4.84        4.13      1.10 o 
  -2   9   9        8.69        8.26      1.51 o 
  -1   9   9        1.58        1.19      0.69 o 
   0   9   9        8.87       10.68      1.06 o 
   1   9   9        4.45        5.23      1.24 o 
   2   9   9        0.89        1.10      0.83 o 
  -5  10   9       35.93       43.49      3.03 o 
  -4  10   9        0.45        2.06      0.96 o 
  -3  10   9       10.16       12.52      1.79 o 
  -2  10   9        0.00        1.65      0.96 o 
  -1  10   9        0.63        0.13      0.56 o 
   0  10   9        0.46        1.11      0.76 o 
   1  10   9        5.30        7.29      1.38 o 
   2  10   9        2.11        3.16      1.10 o 
  -4  11   9        7.66        8.39      1.38 o 
  -3  11   9        0.12        2.34      1.24 o 
  -2  11   9       15.32       16.10      1.93 o 
  -1  11   9        2.65        3.52      0.69 o 
   0  11   9        7.86        8.82      0.82 o 
   1  11   9       23.94       24.86      1.56 o 
  -4  12   9        1.17        0.69      0.96 o 
  -3  12   9       21.02       22.02      2.20 o 
  -2  12   9        3.92        6.32      0.92 o 
  -1  12   9        6.78        9.01      0.84 o 
   0  12   9        0.03        0.59      0.64 o 
  -3  13   9        5.99        6.47      1.38 o 
  -2  13   9        3.07        5.59      0.86 o 
  -1  13   9       22.93       24.48      1.60 o 
  -6   0  10        0.22        0.96      0.96 o 
  -5   0  10        9.81        9.91      1.51 o 
  -4   0  10       13.28       14.31      1.65 o 
  -3   0  10       11.30        9.63      1.38 o 
  -2   0  10        7.51        8.81      1.38 o 
  -1   0  10       10.74       15.13      1.65 o 
   0   0  10        2.27        2.48      0.96 o 
   1   0  10        0.84        0.00      0.83 o 
   2   0  10       34.41       42.94      3.17 o 
  -6   1  10        0.97        1.69      0.72 o 
  -5   1  10        1.83        2.68      0.68 o 
  -4   1  10        1.62        0.14      0.49 o 
  -3   1  10        0.06       -0.14      0.49 o 
  -2   1  10        0.01        0.14      0.49 o 
  -1   1  10        1.22        1.97      0.83 o 
   0   1  10        6.23        7.69      0.88 o 
   1   1  10        1.25        1.31      0.68 o 
   2   1  10        9.16       11.98      1.26 o 
  -6   2  10        6.69        6.32      0.92 o 
  -5   2  10        5.30        5.75      0.78 o 
  -4   2  10        8.52        8.93      0.92 o 
  -3   2  10        0.82       -0.11      1.03 o 
  -2   2  10        1.07        1.33      0.55 o 
  -1   2  10       15.81       19.24      1.31 o 
   0   2  10        0.45        2.32      0.66 o 
   1   2  10        3.50        4.82      1.51 o 
   2   2  10       13.06       15.55      1.46 o 
  -6   3  10        0.16       -0.08      0.53 o 
  -5   3  10        0.49        0.62      0.89 o 
  -4   3  10        0.34        0.51      1.10 o 
  -3   3  10        2.45        3.56      1.58 o 
  -2   3  10        0.46       -0.04      0.53 o 
  -1   3  10       12.87       12.91      1.12 o 
   0   3  10        1.10        3.91      0.63 o 
   1   3  10       28.30       31.26      1.68 o 
   2   3  10        4.74        8.26      3.10 o 
  -5   4  10        0.39        0.35      0.83 o 
  -4   4  10        0.66       -0.17      1.03 o 
  -3   4  10        0.01        0.18      0.43 o 
  -2   4  10        0.03       -0.34      0.48 o 
  -1   4  10        1.03        2.22      0.66 o 
   0   4  10        1.20        2.73      0.76 o 
   1   4  10       14.59       19.68      2.20 o 
   2   4  10        7.15        4.13      1.38 o 
  -5   5  10        0.60        0.49      0.53 o 
  -4   5  10        4.44        3.89      1.24 o 
  -3   5  10        0.00        0.14      0.69 o 
  -2   5  10        7.43        9.36      1.51 o 
  -1   5  10        9.33       10.04      1.51 o 
   0   5  10        9.25       10.56      1.17 o 
   1   5  10       28.52       35.23      2.75 o 
   2   5  10        1.26        2.48      1.10 o 
  -5   6  10        0.01        0.69      0.83 o 
  -4   6  10        0.02       -0.28      0.96 o 
  -3   6  10        0.47        0.14      0.83 o 
  -2   6  10        9.59       10.87      1.65 o 
  -1   6  10        4.33        3.71      1.10 o 
   0   6  10        0.03        0.90      0.72 o 
   1   6  10        0.41        0.00      0.83 o 
  -5   7  10        3.62        3.71      1.10 o 
  -4   7  10        0.81        0.69      0.69 o 
  -3   7  10        2.91        2.34      0.96 o 
  -2   7  10        5.37        7.98      1.51 o 
  -1   7  10        1.52        2.48      0.96 o 
   0   7  10        9.64       11.89      1.21 o 
   1   7  10       14.36       18.16      2.06 o 
  -4   8  10        5.10        3.85      1.10 o 
  -3   8  10        0.30       -0.14      0.83 o 
  -2   8  10        0.05       -0.83      0.83 o 
  -1   8  10        0.01        0.55      0.83 o 
   0   8  10        3.90        4.42      0.88 o 
  -3   9  10        2.69        3.44      1.24 o 
  -2   9  10        1.19        2.75      1.10 o 
  -1   9  10        1.20        0.96      0.96 o 
   0   9  10        1.17        1.68      0.72 o 
  -2  10  10       19.93       20.78      2.20 o 
  -3   1  11       25.54       32.08      3.03 o 
  -2   1  11        2.48        3.31      0.72 o 
  -1   1  11        6.43        6.20      0.88 o 
  -3   2  11        0.68        0.81      1.03 o 
  -2   2  11        0.00       -0.28      0.89 o 
  -1   2  11        0.83        1.41      0.63 o 
  -3   3  11       22.36       24.42      1.51 o 
  -2   3  11        1.97        1.96      0.63 o 
  -1   3  11        7.16        6.92      0.88 o 
                                                 
